# Supplementary material for: Dynamics of collagen oxidation and cross linking in regenerating and irreversibly infarcted myocardium
Source: Nat Commun. 2024 Jun 10;15:4648. doi: 10.1038/s41467-024-48604-7 (PMC11164919; doi:10.1038/s41467-024-48604-7)
Supplement: Supplementary file 4 — Source Data [file 41467_2024_48604_MOESM4_ESM.xlsx]

## Sheet: Figure 1 c
Time (min)	0	14	28	42	56
0.00133333	0.00220039	0.00272008	-0.0016762	0.00023406	-0.0027054
0.008	0.00222478	0.00353063	-0.0021877	0.00090061	-0.0023395
0.0146667	0.00227845	0.00431632	-0.0023295	0.00116519	-0.0020973
0.0213333	0.00236139	0.00461469	-0.0020763	0.00092605	-0.0019479
0.028	0.00245897	0.00450529	-0.0017725	0.0003867	-0.0019324
0.0346667	0.00237115	0.00419201	-0.0018788	-0.0001425	-0.0022004
0.0413333	0.00207841	0.00389862	-0.0021573	-0.000117	-0.00286
0.048	0.00155149	0.00323227	-0.0024662	0.0004325	-0.0032156
0.0546667	0.00074159	0.00239188	-0.0026891	0.0012059	-0.0035505
0.0613333	0.00011709	0.00163603	-0.0032157	0.00174525	-0.0037103
0.068	-0.0003562	0.0012581	-0.0040817	0.00168419	-0.0039112
0.0746667	-0.0006489	0.00116362	-0.0047654	0.00148575	-0.0038236
0.0813333	-0.0006343	0.00124318	-0.0050034	0.00108887	-0.0035814
0.088	-0.0002879	0.00157635	-0.005054	0.00051391	-0.0038442
0.0946667	0.00024395	0.00196423	-0.0050895	5.0882e-06	-0.0043286
0.101333	0.00049765	0.00226756	-0.0051199	9.1587e-05	-0.0046636
0.108	0.0002781	0.00250128	-0.0046692	0.00046811	-0.004308
0.114667	-0.0001952	0.00247642	-0.0038234	0.00063602	-0.0037154
0.121333	-0.0009758	0.00219794	-0.0029625	0.00058005	-0.0032104
0.128	-0.0016198	0.00190455	-0.0021776	0.00062076	-0.0026899
0.134667	-0.0020199	0.00165094	-0.0014635	0.00058514	-0.0018912
0.141333	-0.0020931	0.00154154	-0.0008862	0.00020862	-0.001211
0.148	-0.0018491	0.00127302	-0.0010128	-0.0002544	-0.0011131
0.154667	-0.0015076	0.00124318	-0.001575	-0.0005393	-0.0016284
0.161333	-0.0010392	0.00145701	-0.0018383	-0.0008243	-0.0024323
0.168	-0.0007074	0.00167581	-0.0017471	-0.0009464	-0.0032104
0.174667	-0.0004928	0.0015863	-0.0018383	-0.0008345	-0.0039679
0.181333	-0.0004245	0.00134761	-0.0025169	-0.0005597	-0.0044626
0.188	-0.0002049	0.00160122	-0.0033778	-0.0005801	-0.0046636
0.194667	0.00041471	0.00231729	-0.0039095	-0.0006309	-0.004679
0.201333	0.00125876	0.00288915	-0.0041627	-0.0004478	-0.0046017
0.208	0.00183447	0.00307812	-0.004502	-8.141e-05	-0.0043544
0.214667	0.00181983	0.00297866	-0.0048616	0.00019844	-0.0037979
0.221333	0.0014344	0.00270019	-0.0049426	0.00012212	-0.002963
0.228	0.00102457	0.00245653	-0.004421	0.00028494	-0.0020509
0.234667	0.00062938	0.00235707	-0.0040108	0.00051899	-0.0012419
0.241333	0.0004391	0.00243166	-0.0038943	0.00117028	-0.0005668
0.248	0.00033177	0.00227254	-0.004102	0.00172998	5.1531e-06
0.254667	0.00032689	0.00201893	-0.0042995	0.00209124	0.00022674
0.261333	0.0005318	0.00211341	-0.0044261	0.00246268	-0.0002731
0.268	0.00088796	0.00195428	-0.0047249	0.00272218	-0.0013244
0.274667	0.00130755	0.00115864	-0.0050439	0.00267638	-0.0022983
0.281333	0.00134658	-1.989e-05	-0.0055503	0.00192333	-0.0025456
0.288	0.00144903	-0.0005271	-0.0059808	0.00075814	-0.0024683
0.294667	0.00161004	-0.0002884	-0.0062289	-0.000229	-0.0025302
0.301333	0.00162955	0.00017902	-0.0061985	-0.0009718	-0.002793
0.308	0.00113678	0.00080558	-0.0058289	-0.001618	-0.0029682
0.314667	0.00070744	0.00175537	-0.0054288	-0.0018877	-0.0028651
0.321333	0.00086845	0.00294883	-0.0051199	-0.0017809	-0.0029373
0.328	0.00102945	0.00370965	-0.0050743	-0.0014043	-0.0032722
0.334667	0.00084405	0.00384392	-0.0051503	-0.0010736	-0.0036587
0.341333	0.00055132	0.00336653	-0.0050895	-0.000865	-0.0037721
0.348	0.00096114	0.00263057	-0.0048869	-0.0005241	-0.0036999
0.354667	0.00145391	0.00163603	-0.0046641	-0.0002035	-0.0037051
0.361333	0.00126364	0.00070115	-0.0045324	0.00012212	-0.0040555
0.368	0.00084893	0.00020885	-0.0043451	0.00026967	-0.0045451
0.374667	0.0006928	0.00033317	-0.0043096	0.000173	-0.005148
0.381333	0.00092699	0.00045749	-0.0043501	-0.0001934	-0.0053232
0.388	0.00086845	0.00040776	-0.0046692	-0.0005343	-0.0051634
0.394667	0.00054644	0.0002735	-0.0047654	-0.0007887	-0.004813
0.401333	0.00035128	0.00028345	-0.0047958	-0.0010889	-0.0042616
0.408	0.00033177	0.00035804	-0.004973	-0.001272	-0.0037772
0.414667	0.00058547	0.0002735	-0.0053022	-0.0011703	-0.0031589
0.421333	0.00095139	0.00045252	-0.0060112	-0.0003918	-0.0030094
0.428	0.00137097	0.00079564	-0.0067961	0.00033073	-0.0030403
0.434667	0.00188326	0.00145701	-0.0074342	0.00037653	-0.0031589
0.441333	0.00226869	0.00191947	-0.0072468	-1.526e-05	-0.0031898
0.448	0.00216623	0.00203882	-0.006158	-0.0004427	-0.0027724
0.454667	0.00158077	0.0019145	-0.0047856	-0.0007123	-0.002458
0.461333	0.00081478	0.00186477	-0.0034639	-0.0012619	-0.0021643
0.468	0.00024882	0.00200401	-0.0023143	-0.0017656	-0.0020355
0.474667	-0.0003366	0.00167084	-0.0017421	-0.0018826	-0.0016335
0.481333	-0.0007904	0.00100946	-0.0018535	-0.0016944	-0.0011852
0.488	-0.0009563	-2.984e-05	-0.0025777	-0.0015875	-0.0014893
0.494667	-0.00121	-0.0010244	-0.0036361	-0.0019691	-0.0023859
0.501333	-0.0017564	-0.002004	-0.0052617	-0.0025746	-0.0035814
0.508	-0.0025126	-0.0028643	-0.0072569	-0.0033022	-0.004308
0.514667	-0.0028298	-0.0030881	-0.0087863	-0.0033022	-0.0047821
0.521333	-0.0025175	-0.002909	-0.0094345	-0.002539	-0.0050449
0.528	-0.0015222	-0.0020587	-0.0091611	-0.0009922	-0.0047306
0.534667	8.782e-05	-0.000915	-0.0078343	0.00110413	-0.0035041
0.541333	0.00175153	0.00041274	-0.0053731	0.00328187	-0.0015717
0.548	0.0029615	0.00181007	-0.0024207	0.00515432	2.0613e-05
0.554667	0.00370309	0.0028444	-0.0002633	0.00613125	0.00076782
0.561333	0.00406901	0.00368976	0.00059757	0.0062839	0.00072659
0.568	0.00399582	0.0039384	0.0002684	0.00555629	0.00027827
0.574667	0.00352257	0.00376933	-0.00079	0.00419266	-0.000505
0.581333	0.00283952	0.00307314	-0.0022485	0.00240671	-0.0017727
0.588	0.00206866	0.00193936	-0.0037981	0.00066146	-0.0031795
0.594667	0.00100018	0.00071607	-0.0047755	-0.0008243	-0.0042771
0.601333	-6.83e-05	-0.0004475	-0.0052769	-0.0019589	-0.0046842
0.608	-0.0007757	-0.0009945	-0.0055858	-0.0027781	-0.0046533
0.614667	-0.0009563	-0.0008553	-0.0056871	-0.0031547	-0.0045657
0.621333	-0.0003903	-6.465e-05	-0.0051249	-0.002885	-0.0043132
0.628	0.00118557	0.00119345	-0.0034386	-0.0018317	-0.0036123
0.634667	0.00385921	0.00293391	-0.0011901	-0.0002391	-0.0025972
0.641333	0.0068451	0.00513682	0.00130655	0.00184701	-0.0014171
0.648	0.00932847	0.0073845	0.00416274	0.00424863	0.00030403
0.654667	0.0106946	0.00893101	0.00661886	0.00633987	0.00242712
0.661333	0.0107043	0.00938353	0.00763676	0.00723539	0.00398337
0.668	0.00930407	0.00871719	0.0064011	0.00646199	0.00393183
0.674667	0.00650358	0.00711597	0.00353985	0.00455901	0.00262294
0.681333	0.00283952	0.00471414	-0.0001165	0.0019386	0.00077297
0.688	-0.001049	0.00158133	-0.0042286	-0.0009617	-0.0016078
0.694667	-0.0038202	-0.0015714	-0.0082951	-0.003923	-0.004241
0.701333	-0.0051229	-0.0037594	-0.0114349	-0.0060651	-0.0064672
0.708	-0.0050253	-0.0049379	-0.0129643	-0.006925	-0.007673
0.714667	-0.0042446	-0.0054998	-0.0130909	-0.006635	-0.0078328
0.721333	-0.0028883	-0.0055496	-0.0123464	-0.0061821	-0.0072711
0.728	-0.0011758	-0.004739	-0.0112323	-0.0056733	-0.0063487
0.734667	1.9516e-05	-0.0034461	-0.0097384	-0.0046302	-0.0053283
0.741333	0.00048789	-0.0025411	-0.0082191	-0.0029868	-0.0040504
0.748	0.00032689	-0.0020438	-0.0070594	-0.0013026	-0.0028497
0.754667	0.0003464	-0.0015415	-0.0061428	-0.0002391	-0.0020664
0.761333	0.00031225	-0.0008454	-0.0054187	0.00088025	-0.0018757
0.768	0.0001854	-0.0003232	-0.0046135	0.00196404	-0.001984
0.774667	0.00017564	0.00015913	-0.0041324	0.00249321	-0.0022313
0.781333	0.00044398	0.00076083	-0.0037981	0.00234056	-0.0025972
0.788	0.00060498	0.001641	-0.0031499	0.00198439	-0.0025147
0.794667	0.00050253	0.00248139	-0.0022434	0.0017656	-0.0019736
0.801333	0.00038543	0.002735	-0.0014433	0.00134837	-0.001381
0.808	0.00046837	0.00241674	-0.0011496	0.00047829	-0.0008503
0.814667	0.00058547	0.00172056	-0.0011901	-0.0002798	-0.0003762
0.821333	0.00060498	0.00086525	-0.0013319	-0.0007073	0.00012368
0.828	0.00077575	0.00015913	-0.0015699	-0.0011448	0.00024735
0.834667	0.00116606	-0.0003978	-0.0019092	-0.0017402	9.7909e-05
0.841333	0.0018735	-0.0005371	-0.0020763	-0.0023406	-6.184e-05
0.848	0.00254679	-0.0004376	-0.0021928	-0.0023914	-9.276e-05
0.854667	0.00299565	-0.000174	-0.0021168	-0.0021727	0.00015975
0.861333	0.00320544	0.00012432	-0.0018434	-0.0021421	0.00046378
0.868	0.00347378	6.4645e-05	-0.0016003	-0.0021319	0.00095848
0.874667	0.00350793	-0.0004277	-0.0015496	-0.00202	0.00132435
0.881333	0.00295662	-0.0011388	-0.0018585	-0.0016384	0.00147895
0.888	0.00221014	-0.0016509	-0.0017725	-0.0013891	0.00087603
0.894667	0.00188814	-0.0017603	-0.0013116	-0.0015061	-0.0003916
0.901333	0.00195644	-0.0013227	-0.0009824	-0.0017198	-0.0015717
0.908	0.00195156	-0.000547	-0.0012508	-0.0018826	-0.0021798
0.914667	0.00185886	0.00062159	-0.002208	-0.0020862	-0.0023395
0.921333	0.00203938	0.00152165	-0.0031854	-0.0024678	-0.0025096
0.928	0.00235651	0.00201395	-0.0039349	-0.0028545	-0.0023447
0.934667	0.00247361	0.0020239	-0.0042742	-0.002595	-0.0017984
0.941333	0.00234187	0.00165592	-0.0043602	-0.0020912	-0.0015923
0.948	0.00214184	0.00109897	-0.0043045	-0.0016384	-0.0022416
0.954667	0.00216623	0.00034312	-0.0037576	-0.0013738	-0.0033753
0.961333	0.00210281	-0.0002586	-0.0029727	-0.0013585	-0.0042565
0.968	0.00194668	-0.0004575	-0.0024662	-0.001445	-0.004612
0.974667	0.00185886	-0.000373	-0.0025371	-0.0018775	-0.0046224
0.981333	0.00210281	0	-0.0028055	-0.0021777	-0.0041586
0.988	0.00258582	0.00055695	-0.0028613	-0.0024067	-0.0031434
0.994667	0.00292246	0.00128296	-0.0029322	-0.0024932	-0.001917
1.00133	0.00309811	0.00213827	-0.003393	-0.0022032	-0.0008142
1.008	0.00308347	0.00282451	-0.0040716	-0.0018165	-0.0002989
1.01467	0.00299077	0.00322233	-0.0044311	-0.0016079	-0.0002164
1.02133	0.00313714	0.00341129	-0.004107	-0.0018114	-0.0003504
1.028	0.00368357	0.00358036	-0.0032512	-0.0020607	-0.0006235
1.03467	0.00423977	0.00381905	-0.0025929	-0.0020505	-0.000907
1.04133	0.00454226	0.00412239	-0.0025979	-0.0019997	-0.0013037
1.048	0.00472278	0.00423179	-0.0031246	-0.0017503	-0.0015356
1.05467	0.00483987	0.00426162	-0.0036816	-0.0011601	-0.0018345
1.06133	0.00442517	0.00400304	-0.0042083	-0.0002748	-0.0023344
1.068	0.00328838	0.00369473	-0.0048768	0.00050373	-0.0028651
1.07467	0.00210281	0.00333173	-0.0054035	0.0006462	-0.0030249
1.08133	0.00141976	0.00288418	-0.0051553	0.00029511	-0.0027466
1.088	0.00122948	0.00258084	-0.0042792	-0.0003206	-0.0025456
1.09467	0.00153686	0.00227751	-0.0032664	-0.0008192	-0.0025972
1.10133	0.00202475	0.00197417	-0.0025625	-0.0012619	-0.0025147
1.108	0.00247848	0.00152663	-0.0021421	-0.0016842	-0.0022674
1.11467	0.00260046	0.00137247	-0.0019041	-0.0019793	-0.0021282
1.12133	0.00266388	0.00184985	-0.001894	-0.0020505	-0.0024838
1.128	0.00288343	0.00256095	-0.0020358	-0.0020454	-0.0029321
1.13467	0.00304444	0.00309303	-0.0024004	-0.002193	-0.0031434
1.14133	0.0029615	0.00341626	-0.0029676	-0.0023151	-0.0032362
1.148	0.00264925	0.00340134	-0.0034487	-0.002076	-0.0032619
1.15467	0.00226381	0.00310298	-0.0037677	-0.0014349	-0.0034423
1.16133	0.00177104	0.00243166	-0.0039551	-0.0008548	-0.0035299
1.168	0.00143928	0.00157138	-0.0043349	-0.0006004	-0.0035917
1.17467	0.0013173	0.00091001	-0.0048312	-0.0006716	-0.0035814
1.18133	0.00176128	0.00039285	-0.0052009	-0.0009362	-0.0038082
1.188	0.00227357	0.00042765	-0.0053174	-0.00144	-0.0043905
1.19467	0.00279073	0.00052214	-0.0050844	-0.0022032	-0.0051016
1.20133	0.00306395	0.00039285	-0.0049224	-0.0027527	-0.0054365
1.208	0.00275658	0.00026355	-0.0045729	-0.0027374	-0.0052665
1.21467	0.00179056	0.00014918	-0.0039855	-0.0022693	-0.0047151
1.22133	0.00033177	0.00013426	-0.0034335	-0.001618	-0.0041637
1.228	-0.0006587	4.9727e-06	-0.00355	-0.0008752	-0.003736
1.23467	-0.0010831	4.9727e-05	-0.0045628	0.00034091	-0.0031434
1.24133	-0.0011514	0.00028842	-0.0055554	0.00170963	-0.0027002
1.248	-0.0009953	0.00048733	-0.0062441	0.00267129	-0.0026899
1.25467	-0.0006099	0.00056689	-0.006629	0.00318011	-0.0032156
1.26133	-0.0001805	0.00076083	-0.0069227	0.00347523	-0.0036175
1.268	0.00011709	0.0012034	-0.0067607	0.00341926	-0.0036072
1.27467	0.00044398	0.00143214	-0.0061074	0.00265603	-0.0033701
1.28133	0.0010636	0.00123821	-0.0052262	0.00125169	-0.0029527
1.288	0.00173689	0.00104427	-0.0046438	-6.615e-05	-0.0024632
1.29467	0.00251264	0.00122826	-0.004811	-0.0009668	-0.0017778
1.30133	0.00336157	0.00152165	-0.0052769	-0.0013229	-0.0010358
1.308	0.00433247	0.00172056	-0.0058694	-0.0013738	-0.0004329
1.31467	0.00509846	0.00206865	-0.0060973	-0.001211	-0.0002422
1.32133	0.00531801	0.00271511	-0.0061479	-0.0006666	-0.0003968
1.328	0.00518628	0.00321238	-0.0059099	0.00013738	-0.0003968
1.33467	0.00475693	0.00330189	-0.0053376	0.00083446	-0.0006235
1.34133	0.00431295	0.00324719	-0.0050794	0.00098711	-0.0012316
1.348	0.0038397	0.00294385	-0.0052363	0.00091078	-0.0020303
1.35467	0.00336644	0.00233718	-0.0056263	0.00092096	-0.0025714
1.36133	0.00295662	0.00155646	-0.005839	0.00074796	-0.0027878
1.368	0.00268828	0.00092493	-0.0055047	0.00027476	-0.0030764
1.37467	0.00244433	0.00050722	-0.0050287	-0.0004885	-0.0032671
1.38133	0.00239554	0.00015415	-0.0044261	-0.0011601	-0.0034938
1.388	0.00248336	9.9454e-06	-0.0040513	-0.0015977	-0.0037051
1.39467	0.00291759	0	-0.0038943	-0.0018063	-0.0037927
1.40133	0.0035616	1.9891e-05	-0.0041425	-0.0015265	-0.0037257
1.408	0.00439102	7.9564e-05	-0.0049528	-0.0009566	-0.0036793
1.41467	0.00533752	0.00025361	-0.0057326	-0.000402	-0.0036896
1.42133	0.0059913	0.00057186	-0.0060112	7.1234e-05	-0.0034681
1.428	0.00623524	0.0006564	-0.0054845	0.00030529	-0.0033547
1.43467	0.00614254	0.00057186	-0.0046844	0.00045285	-0.0038236
1.44133	0.00612791	0.00038787	-0.0037374	7.6323e-05	-0.0049779
1.448	0.00625476	0.00024864	-0.0028359	-0.0005037	-0.0060652
1.45467	0.00643528	-2.984e-05	-0.0022637	-0.0009769	-0.0067557
1.46133	0.0065914	-0.0005967	-0.0020966	-0.0014959	-0.0073793
1.468	0.00667922	-0.0009846	-0.002365	-0.0019946	-0.0077194
1.47467	0.00658652	-0.0007857	-0.0026536	-0.0023914	-0.007539
1.48133	0.00612791	2.4864e-05	-0.0028967	-0.0024321	-0.0064878
1.488	0.0054351	0.00075088	-0.0027904	-0.0026459	-0.0051944
1.49467	0.0045569	0.00130285	-0.0026131	-0.0031903	-0.0040504
1.50133	0.00352257	0.00180013	-0.0026739	-0.0035515	-0.003061
1.508	0.00233212	0.00232226	-0.0027093	-0.0034905	-0.0023601
1.51467	0.00120997	0.0022974	-0.0026789	-0.0032768	-0.001886
1.52133	0.00048301	0.00171062	-0.0024359	-0.0031241	-0.0018139
1.528	0.00013173	0.001094	-0.0025523	-0.0027985	-0.0017521
1.53467	0.00021467	0.00086525	-0.002841	-0.0021269	-0.0015872
1.54133	0.0006245	0.00099454	-0.0032056	-0.0015519	-0.0013192
1.548	0.00137097	0.00116362	-0.0036867	-0.001038	-0.0008709
1.55467	0.00228821	0.00156641	-0.0041678	-0.0006208	-0.0004741
1.56133	0.00305419	0.00211341	-0.0045932	3.5617e-05	-0.0004741
1.568	0.00335181	0.00266538	-0.0048565	0.00072252	-0.001077
1.57467	0.00338596	0.00288915	-0.0046185	0.00121607	-0.0018294
1.58133	0.00361039	0.00292893	-0.0038437	0.00149592	-0.0024787
1.588	0.00407389	0.00286926	-0.0030588	0.00124152	-0.0032568
1.59467	0.00439102	0.00258084	-0.0026688	0.00038161	-0.0042153
1.60133	0.00435686	0.00199406	-0.0029423	-0.0010125	-0.0049625
1.608	0.00405437	0.00131777	-0.0033423	-0.0021269	-0.0053335
1.61467	0.00375676	0.00093984	-0.003631	-0.0027018	-0.0058333
1.62133	0.00340548	0.0008205	-0.003869	-0.002941	-0.0064156
1.628	0.00288343	0.00061662	-0.0040007	-0.0030885	-0.0067712
1.63467	0.00202475	0.00049727	-0.0043552	-0.0030173	-0.0065754
1.64133	0.00109287	0.00086028	-0.0045628	-0.0025797	-0.0062714
1.648	0.00057571	0.00158133	-0.0048464	-0.0021676	-0.0060601
1.65467	0.00014637	0.00228248	-0.0054794	-0.0018165	-0.0059622
1.66133	-0.0005074	0.00262063	-0.0064771	-0.0017045	-0.0058746
1.668	-0.0012148	0.00280462	-0.007186	-0.0013382	-0.0057148
1.67467	-0.0014588	0.00243166	-0.0071506	-0.0007988	-0.0056066
1.68133	-0.0010587	0.00107411	-0.0068417	-0.0002442	-0.0056272
1.688	-0.0005708	-0.0007509	-0.0069176	-0.0003002	-0.0056942
1.69467	8.782e-05	-0.0024516	-0.0074342	-0.0009464	-0.0053077
1.70133	0.00092699	-0.003456	-0.0078343	-0.0015417	-0.0048903
1.708	0.00169298	-0.0039881	-0.0080216	-0.0021014	-0.0049006
1.71467	0.0020345	-0.0041373	-0.0083761	-0.0024983	-0.0057663
1.72133	0.00165395	-0.0037842	-0.0089079	-0.0028952	-0.0068227
1.728	0.00094651	-0.0031527	-0.0091054	-0.0029511	-0.00791
1.73467	2.4395e-05	-0.0026256	-0.0090041	-0.0029104	-0.0091983
1.74133	-0.0009172	-0.0025311	-0.0090446	-0.0032005	-0.0105588
1.748	-0.0017466	-0.0027251	-0.009627	-0.0035923	-0.0115945
1.75467	-0.0021662	-0.0028892	-0.010022	-0.0042588	-0.012048
1.76133	-0.0021418	-0.0030433	-0.0098295	-0.0053629	-0.0121562
1.768	-0.002137	-0.0033914	-0.0092218	-0.0070726	-0.0121871
1.77467	-0.0025956	-0.0038936	-0.0086192	-0.0084973	-0.0121871
1.78133	-0.0034055	-0.0045302	-0.0082141	-0.0090875	-0.0119759
1.788	-0.0042203	-0.0051219	-0.0079963	-0.0091791	-0.0118161
1.79467	-0.0050741	-0.0055645	-0.0078596	-0.009057	-0.011677
1.80133	-0.0057717	-0.0058032	-0.0080166	-0.0087568	-0.0116306
1.808	-0.0061913	-0.0059722	-0.0084875	-0.0080953	-0.0113266
1.81467	-0.0059523	-0.0058827	-0.008994	-0.0077188	-0.0107597
1.82133	-0.0052351	-0.0053954	-0.0091712	-0.0079986	-0.0102753
1.828	-0.0042934	-0.004739	-0.0090294	-0.0086753	-0.0096209
1.83467	-0.0036104	-0.0042119	-0.0094396	-0.0093622	-0.0087449
1.84133	-0.0035567	-0.0040627	-0.0102499	-0.0098812	-0.0079204
1.848	-0.0036543	-0.0040727	-0.0110753	-0.0104613	-0.0076782
1.85467	-0.0037812	-0.0044357	-0.0113792	-0.011021	-0.0079616
1.86133	-0.0039324	-0.0052015	-0.0115514	-0.0110871	-0.0081574
1.868	-0.00443	-0.0059126	-0.011678	-0.0109701	-0.0085593
1.87467	-0.0047179	-0.0064397	-0.0116577	-0.010904	-0.0093632
1.88133	-0.0045813	-0.0064695	-0.0116577	-0.0109396	-0.0101362
1.888	-0.0043764	-0.0063104	-0.0117539	-0.0104613	-0.0101001
1.89467	-0.0042788	-0.0060568	-0.012154	-0.0094996	-0.0094972
1.90133	-0.0043422	-0.0056938	-0.0125895	-0.0087059	-0.0092396
1.908	-0.0042788	-0.0054849	-0.0130757	-0.0080851	-0.009389
1.91467	-0.0042642	-0.0053656	-0.0132428	-0.0075509	-0.0094457
1.92133	-0.0040983	-0.0055744	-0.0131263	-0.006981	-0.0095384
1.928	-0.0039373	-0.0056987	-0.0128377	-0.0068182	-0.010095
1.93467	-0.0039031	-0.0057087	-0.0125085	-0.0067724	-0.0110019
1.94133	-0.0041178	-0.006012	-0.0118147	-0.006752	-0.0116306
1.948	-0.0043471	-0.0065093	-0.0110449	-0.006691	-0.0118316
1.95467	-0.004635	-0.0066088	-0.0103258	-0.0063806	-0.0120119
1.96133	-0.0051326	-0.0061115	-0.0094193	-0.0059837	-0.0122026
1.968	-0.0055327	-0.0054899	-0.0084926	-0.0054444	-0.0122078
1.97467	-0.0055668	-0.0053357	-0.0079204	-0.0051849	-0.0119604
1.98133	-0.0050302	-0.0052164	-0.0081229	-0.0049864	-0.0117285
1.988	-0.0042934	-0.0052015	-0.0083255	-0.0048236	-0.0118419
1.99467	-0.0034933	-0.0055744	-0.0084622	-0.0048541	-0.0119501
2.00133	-0.0025322	-0.0059822	-0.0090294	-0.0050576	-0.0117285
2.008	-0.0013954	-0.0062507	-0.0098802	-0.0055258	-0.011342
2.01467	-0.0004342	-0.0058032	-0.0103765	-0.0060397	-0.0109813
2.02133	0.00012197	-0.0050871	-0.0102195	-0.0064162	-0.0107546
2.028	0.00017076	-0.0042666	-0.0096574	-0.0065281	-0.0101414
2.03467	0.000161	-0.0035605	-0.0090547	-0.0064773	-0.0095487
2.04133	-0.000161	-0.0033566	-0.0082343	-0.0062839	-0.0093169
2.048	-0.0011319	-0.0034411	-0.0075456	-0.0059735	-0.0096003
2.05467	-0.0024443	-0.0039384	-0.0072215	-0.0056224	-0.0103269
2.06133	-0.0034835	-0.0044108	-0.0072367	-0.0053528	-0.0108679
2.068	-0.0038934	-0.0046495	-0.0077684	-0.0052052	-0.0111153
2.07467	-0.0038348	-0.0046197	-0.0083964	-0.0050882	-0.0108628
2.08133	-0.0032933	-0.0043661	-0.0091712	-0.0051441	-0.0102908
2.088	-0.0023809	-0.0040677	-0.0096979	-0.0052866	-0.009456
2.09467	-0.0016393	-0.0036201	-0.0098245	-0.0053935	-0.0082656
2.10133	-0.0013612	-0.0030881	-0.0096219	-0.0052663	-0.0071835
2.108	-0.0012344	-0.0027251	-0.0089382	-0.0051034	-0.0063641
2.11467	-0.0010197	-0.0026654	-0.0083913	-0.0049559	-0.0058282
2.12133	-0.0007611	-0.0028245	-0.0079153	-0.0048541	-0.0056169
2.128	-0.0003464	-0.002735	-0.0077127	-0.0047015	-0.0057612
2.13467	0.00025858	-0.0023521	-0.0076469	-0.0047066	-0.0064517
2.14133	0.0009026	-0.0019145	-0.0077532	-0.0049254	-0.0073638
2.148	0.00136609	-0.0015764	-0.0081685	-0.0048948	-0.0081574
2.15467	0.00156613	-0.0014023	-0.0087509	-0.0044623	-0.0089252
2.16133	0.00155149	-0.0010492	-0.0091661	-0.0037856	-0.0092653
2.168	0.00137585	-0.0007409	-0.0090395	-0.0034854	-0.009188
2.17467	0.0011807	-0.0004824	-0.0083559	-0.0032412	-0.0086212
2.18133	0.00119045	-7.956e-05	-0.0074241	-0.0030834	-0.0075957
2.188	0.00146855	0.00078569	-0.0067404	-0.0032208	-0.006529
2.19467	0.00189789	0.00192942	-0.0059706	-0.0037144	-0.0054108
2.20133	0.00241994	0.00271511	-0.0050794	-0.0040807	-0.0050552
2.208	0.00261021	0.00287921	-0.0042235	-0.0035923	-0.0052923
2.21467	0.00282977	0.00276483	-0.0036918	-0.0026306	-0.0055911
2.22133	0.00318105	0.0025162	-0.0035652	-0.0016028	-0.0057457
2.228	0.0037226	0.00208854	-0.0032157	-0.0010736	-0.0058643
2.23467	0.00423489	0.00168078	-0.0027195	-0.0009464	-0.0059467
2.24133	0.00476669	0.00160619	-0.002527	-0.0011194	-0.0052974
2.248	0.00564977	0.00192444	-0.0027296	-0.0012619	-0.0037979
2.25467	0.00641576	0.00238691	-0.0031094	-0.0011703	-0.0021952
2.26133	0.00698171	0.00265543	-0.0031752	-0.0008395	-0.0009224
2.268	0.00719639	0.00282451	-0.0028714	-0.0002137	4.6378e-05
2.27467	0.007333	0.00309303	-0.0023295	0.00052408	0.00076782
2.28133	0.00740618	0.00342621	-0.0015142	0.00137381	0.00117491
2.288	0.00768916	0.00417709	-0.0003899	0.00215739	0.00160262
2.29467	0.00884058	0.00545011	0.00166611	0.00321573	0.00287029
2.30133	0.0114264	0.00810057	0.00538827	0.00539347	0.00567359
2.308	0.0160516	0.012586	0.0112576	0.0101204	0.0106257
2.31467	0.0230577	0.0193339	0.0193957	0.0180071	0.0179792
2.32133	0.031991	0.0281208	0.0290987	0.0280715	0.0270642
2.328	0.041861	0.0377231	0.0389738	0.0386498	0.0363141
2.33467	0.0512773	0.0467834	0.047355	0.0480273	0.0442396
2.34133	0.0598593	0.0548044	0.0553412	0.0563618	0.0511551
2.348	0.0725054	0.0658936	0.0710198	0.068492	0.0617757
2.35467	0.103325	0.0926518	0.112075	0.0993416	0.0893191
2.36133	0.173338	0.155602	0.199412	0.170464	0.15446
2.368	0.296408	0.271486	0.342094	0.29599	0.273193
2.37467	0.466321	0.43753	0.526085	0.469069	0.442185
2.38133	0.656125	0.628672	0.718503	0.661199	0.634932
2.388	0.829829	0.808147	0.881342	0.835336	0.814225
2.39467	0.953099	0.941043	0.982189	0.956735	0.944681
2.40133	1	1	1	1	1
2.408	0.961335	0.97264	0.933072	0.956923	0.9692
2.41467	0.851247	0.869884	0.803748	0.842811	0.863581
2.42133	0.703265	0.723875	0.649231	0.692379	0.715888
2.428	0.553331	0.571998	0.503236	0.542206	0.563391
2.43467	0.425109	0.439912	0.383463	0.414875	0.431698
2.44133	0.326223	0.337245	0.293023	0.317228	0.329383
2.448	0.254152	0.262271	0.227882	0.246212	0.254513
2.45467	0.20286	0.209009	0.18194	0.196058	0.201843
2.46133	0.166405	0.170913	0.149443	0.160741	0.165142
2.468	0.139864	0.143592	0.126169	0.135264	0.139299
2.47467	0.120163	0.123866	0.109751	0.116855	0.1208
2.48133	0.105536	0.109281	0.098579	0.103366	0.107736
2.488	0.0947044	0.0980621	0.0905118	0.0933935	0.0981722
2.49467	0.0866152	0.0891908	0.0837866	0.0857714	0.0900045
2.50133	0.0804824	0.0823433	0.077507	0.0795486	0.0823109
2.508	0.0757548	0.0766894	0.0714857	0.0739567	0.0755397
2.51467	0.0717102	0.0714879	0.0654948	0.0686548	0.0697682
2.52133	0.0675143	0.0664754	0.0591849	0.0635157	0.0644759
2.528	0.0631818	0.0617115	0.0531686	0.0589771	0.0596114
2.53467	0.0590933	0.057435	0.0480538	0.0550897	0.0557568
2.54133	0.0556488	0.0536159	0.0443317	0.0521487	0.0532009
2.548	0.0529947	0.050677	0.0422452	0.0503272	0.0515003
2.55467	0.0511163	0.0489018	0.0417135	0.049218	0.0501347
2.56133	0.0505162	0.048136	0.04223	0.0488719	0.0489598
2.568	0.0509163	0.0479669	0.042934	0.0488312	0.0481353
2.57467	0.0514968	0.0479023	0.0434303	0.0486684	0.0474809
2.58133	0.0512675	0.0476138	0.0432277	0.0475032	0.0467595
2.588	0.0501698	0.0464751	0.0421237	0.0456155	0.0455588
2.59467	0.0486964	0.0446799	0.0401841	0.0436209	0.0440695
2.60133	0.0469107	0.0428002	0.0384218	0.0420233	0.0428998
2.608	0.0448567	0.0415372	0.0371406	0.0408937	0.042101
2.61467	0.0429588	0.041015	0.0363101	0.0401457	0.0416579
2.62133	0.0416854	0.0408062	0.0358948	0.0400389	0.0408694
2.628	0.0410365	0.0406868	0.0355606	0.0402526	0.0398697
2.63467	0.0404412	0.0402293	0.0354036	0.0404103	0.0392513
2.64133	0.0402315	0.0399061	0.0355048	0.0403951	0.0391586
2.648	0.0420952	0.0406719	0.037566	0.0417638	0.0402717
2.65467	0.0487842	0.0449932	0.0443722	0.0477576	0.0447085
2.66133	0.0618938	0.0555702	0.0580353	0.0606155	0.0559784
2.668	0.0805263	0.0731935	0.0783578	0.0797775	0.074844
2.67467	0.101423	0.0949641	0.101147	0.102145	0.0976053
2.68133	0.120475	0.115894	0.121322	0.12293	0.119176
2.688	0.133989	0.131668	0.134616	0.137737	0.135738
2.69467	0.138922	0.139226	0.138464	0.14281	0.144035
2.70133	0.134214	0.136889	0.132423	0.137584	0.141675
2.708	0.121485	0.125154	0.118132	0.123973	0.129215
2.71467	0.104857	0.107998	0.0998856	0.105916	0.11104
2.72133	0.0882057	0.0900958	0.0820546	0.0879695	0.0924625
2.728	0.073891	0.0747599	0.0675002	0.0729594	0.0766167
2.73467	0.0626988	0.0627508	0.0569212	0.0618875	0.0644914
2.74133	0.0545413	0.0539391	0.0491325	0.0538584	0.0558238
2.748	0.0488183	0.0480266	0.0432226	0.047895	0.0496658
2.75467	0.0448323	0.0441479	0.0387257	0.043336	0.0452651
2.76133	0.0420806	0.041572	0.0356618	0.0401813	0.0419774
2.768	0.0403827	0.0398067	0.0336716	0.0387058	0.0396997
2.77467	0.0391386	0.0387624	0.0322283	0.0386651	0.0385763
2.78133	0.0383677	0.0382253	0.0316561	0.0392298	0.0384475
2.788	0.038197	0.0379767	0.0320663	0.0397794	0.0388494
2.79467	0.038758	0.0380364	0.0338438	0.04126	0.0394575
2.80133	0.0401632	0.0396028	0.0378901	0.0457834	0.0418382
2.808	0.0425392	0.0438594	0.0460687	0.0554917	0.0490268
2.81467	0.046174	0.0512439	0.0587797	0.0707562	0.0632082
2.82133	0.0499746	0.0608264	0.0739418	0.089211	0.083393
2.828	0.0530288	0.070369	0.0880607	0.107126	0.106041
2.83467	0.0545023	0.0780718	0.0982549	0.120422	0.126561
2.84133	0.0542193	0.0819605	0.102499	0.12606	0.140351
2.848	0.0519555	0.0810654	0.0996475	0.122335	0.143674
2.85467	0.0481109	0.0757396	0.0898838	0.109589	0.135373
2.86133	0.0438077	0.0672909	0.0759017	0.09146	0.118074
2.868	0.0397338	0.057798	0.0614435	0.072995	0.0968427
2.87467	0.036343	0.0489764	0.0493503	0.057761	0.0764878
2.88133	0.034006	0.0420245	0.0407665	0.0466586	0.0601627
2.888	0.0327375	0.0369871	0.0348465	0.0388431	0.0485218
2.89467	0.0320105	0.0331382	0.0310737	0.0338211	0.0407767
2.90133	0.0310884	0.0300253	0.028258	0.0308293	0.0356184
2.908	0.0298491	0.0277528	0.025812	0.0287329	0.031836
2.91467	0.0287758	0.0261366	0.0237003	0.0271251	0.0289503
2.92133	0.0281513	0.0250476	0.0219886	0.0260159	0.0267447
2.928	0.0282733	0.0243266	0.0209808	0.0253747	0.0254255
2.93467	0.028927	0.0241326	0.0201149	0.0248659	0.0245598
2.94133	0.0297711	0.0242221	0.019416	0.0240823	0.0235498
2.948	0.0305029	0.0242818	0.0190311	0.0234412	0.0223336
2.95467	0.0307517	0.0245503	0.0188184	0.022734	0.0212103
2.96133	0.0303322	0.0252266	0.0183829	0.0218843	0.0202724
2.968	0.0293271	0.0262958	0.0174562	0.0211261	0.0195252
2.97467	0.0280586	0.0269024	0.0168181	0.0205817	0.0190253
2.98133	0.0269364	0.0269372	0.016651	0.0206224	0.0189377
2.988	0.0262924	0.0265345	0.0168434	0.0209226	0.0189326
2.99467	0.0264242	0.0260322	0.0168485	0.0216349	0.0191026
3.00133	0.0273365	0.0254952	0.0173701	0.0225813	0.0194943
3.008	0.0284294	0.0248388	0.0186766	0.0236346	0.0202518
3.01467	0.0294637	0.0247691	0.0203478	0.0246573	0.0212876
3.02133	0.030259	0.0251769	0.0218417	0.0254765	0.0223697
3.028	0.0306249	0.0259029	0.0228191	0.0260311	0.0235086
3.03467	0.0303029	0.0261913	0.0235028	0.0261125	0.0241579
3.04133	0.029132	0.0254952	0.0235382	0.0254562	0.0242506
3.048	0.0275268	0.0243415	0.0229103	0.0242299	0.0235498
3.05467	0.0258972	0.0230386	0.0214923	0.0225101	0.0223491
3.06133	0.0246287	0.0220192	0.0193907	0.0206224	0.0208805
3.068	0.0239652	0.0210943	0.0171878	0.0187296	0.0195406
3.07467	0.0236383	0.0201793	0.0154812	0.0170556	0.0186543
3.08133	0.0235017	0.0196423	0.0143873	0.0160888	0.0181184
3.088	0.0235114	0.0194135	0.0136175	0.0154375	0.0176237
3.09467	0.0234187	0.0192395	0.0130605	0.015407	0.0169692
3.10133	0.0232724	0.0190256	0.0131314	0.0159667	0.0164745
3.108	0.0227601	0.0186179	0.0135618	0.0169742	0.0160108
3.11467	0.0222673	0.0185532	0.0140632	0.018002	0.0154491
3.12133	0.0220527	0.0189461	0.0142455	0.0184345	0.0146555
3.128	0.0222234	0.019503	0.0145341	0.0185464	0.0136867
3.13467	0.0225698	0.0197666	0.0152583	0.0179409	0.0130477
3.14133	0.0225991	0.0193638	0.015861	0.0164552	0.01262
3.148	0.0224088	0.019135	0.0161395	0.0144046	0.0126561
3.15467	0.0223552	0.0192494	0.0157647	0.0123337	0.0130271
3.16133	0.0224235	0.0193588	0.0153393	0.0108531	0.0136043
3.168	0.0224722	0.0194334	0.0148279	0.0101051	0.0145988
3.17467	0.0224332	0.0196472	0.0139518	0.0104511	0.0153924
3.18133	0.0224186	0.020229	0.0133289	0.0115807	0.0158871
3.188	0.0224527	0.0204329	0.0133593	0.0127815	0.0159592
3.19467	0.0220478	0.0199904	0.0142252	0.0137991	0.0159953
3.20133	0.0215111	0.0194732	0.0151773	0.0146387	0.0159644
3.208	0.0210183	0.0190654	0.0155622	0.015351	0.0156294
3.21467	0.0212379	0.0188168	0.0156128	0.0155749	0.0151863
3.22133	0.0221405	0.0185831	0.0157647	0.0155393	0.0149028
3.228	0.0233212	0.0186378	0.016023	0.0156105	0.0146967
3.23467	0.024375	0.0190406	0.0159673	0.0159311	0.0141196
3.24133	0.0249458	0.0195428	0.0152178	0.016272	0.0134857
3.248	0.025019	0.0200252	0.0145139	0.0164043	0.0132951
3.25467	0.0243848	0.0204379	0.0141797	0.016445	0.0133518
3.26133	0.0232187	0.0206517	0.0138505	0.016216	0.013192
3.268	0.0221941	0.0206965	0.0130858	0.0157225	0.0125582
3.27467	0.0216721	0.0205075	0.0124984	0.0151272	0.0121871
3.28133	0.0215989	0.0199506	0.0126959	0.0148778	0.0122335
3.288	0.0218185	0.0190008	0.0134808	0.0149542	0.0123314
3.29467	0.0222966	0.018041	0.0142202	0.0151272	0.0125066
3.30133	0.0228577	0.0179515	0.0144784	0.0152696	0.0128725
3.308	0.0230138	0.0184886	0.0146	0.0153256	0.0135888
3.31467	0.0229309	0.0191301	0.0144531	0.014888	0.0140165
3.32133	0.0229406	0.0195627	0.0144177	0.0140281	0.0140165
3.328	0.0229455	0.0201246	0.0141898	0.0130817	0.0137228
3.33467	0.0226381	0.020965	0.0136631	0.0122116	0.013326
3.34133	0.0220478	0.0212037	0.0129693	0.0113416	0.0125633
3.348	0.0216721	0.02096	0.0122451	0.0106496	0.0114142
3.35467	0.0213403	0.0204478	0.0117539	0.0107208	0.0103938
3.36133	0.0208671	0.0200997	0.0111867	0.0112347	0.00999706
3.368	0.0202133	0.0196323	0.0107563	0.0120234	0.0103423
3.37467	0.0194619	0.0187124	0.0110399	0.0130868	0.010971
3.38133	0.0190912	0.017688	0.0118198	0.0144708	0.0119553
3.388	0.0189058	0.016778	0.0126199	0.0158395	0.0134497
3.39467	0.0188862	0.0161912	0.0128934	0.016791	0.0150265
3.40133	0.0188911	0.0158282	0.0127769	0.0175237	0.0160468
3.408	0.019096	0.0156691	0.0126452	0.0178341	0.0160932
3.41467	0.0197888	0.0157685	0.0121388	0.0176255	0.0157686
3.42133	0.0207402	0.0161216	0.0114956	0.0172896	0.0153718
3.428	0.0220966	0.0167283	0.0111412	0.0171828	0.0148977
3.43467	0.0235554	0.0174145	0.0111462	0.0172235	0.0144803
3.44133	0.0245653	0.0179714	0.0112019	0.0169385	0.0138774
3.448	0.0249507	0.0182897	0.0106955	0.0166841	0.0132951
3.45467	0.0250483	0.0184936	0.0101587	0.016674	0.0127488
3.46133	0.0248434	0.0184886	0.00985486	0.0166027	0.0126252
3.468	0.0239603	0.018225	0.00953582	0.0162364	0.0126458
3.47467	0.0227259	0.0179267	0.00935351	0.0157479	0.0123211
3.48133	0.0220429	0.0180013	0.00925729	0.0155495	0.011811
3.488	0.0219014	0.0182797	0.009708	0.0152391	0.011342
3.49467	0.0215794	0.0180808	0.0104119	0.0146692	0.0109349
3.50133	0.0207744	0.0174891	0.011207	0.0141808	0.010332
3.508	0.0198767	0.0167631	0.0120122	0.0142673	0.00985793
3.51467	0.0192278	0.0163056	0.012392	0.0150406	0.00968272
3.52133	0.0188374	0.015679	0.0126199	0.0160786	0.0098167
3.528	0.0186179	0.0151768	0.0127566	0.016964	0.0102238
3.53467	0.0186667	0.0152315	0.0128579	0.0173914	0.0108834
3.54133	0.0192668	0.0158978	0.012868	0.0172947	0.0116564
3.548	0.0203158	0.0167133	0.0129693	0.0167096	0.0122284
3.55467	0.0212867	0.0174692	0.0134707	0.0157479	0.0129137
3.56133	0.0216867	0.0183543	0.0140024	0.0146641	0.0137588
3.568	0.0220527	0.0192146	0.0141239	0.0137788	0.0144081
3.57467	0.0225064	0.0197467	0.0139011	0.0133616	0.0145679
3.58133	0.0229943	0.0196423	0.0134504	0.0134786	0.0142484
3.588	0.0230431	0.019135	0.0126705	0.014023	0.0139804
3.59467	0.0227845	0.0183792	0.0115159	0.0146387	0.0138155
3.60133	0.0223698	0.0178222	0.0104119	0.0151221	0.0137898
3.608	0.0220283	0.0175139	0.00980422	0.0155851	0.0136661
3.61467	0.0221112	0.0175686	0.00968774	0.015926	0.0134445
3.62133	0.0225601	0.0180112	0.0100321	0.0160278	0.0132951
3.628	0.0230919	0.0186875	0.0106955	0.0158141	0.0132384
3.63467	0.0236042	0.0194483	0.011683	0.01558	0.0131044
3.64133	0.0244823	0.019871	0.0127262	0.0152798	0.0129189
3.648	0.0253362	0.0201047	0.0135466	0.014771	0.0130116
3.65467	0.0255752	0.0201246	0.0141341	0.0141553	0.0134342
3.66133	0.0251264	0.0201246	0.0144886	0.0138398	0.0138155
3.668	0.024819	0.0202489	0.0146709	0.0138755	0.0136558
3.67467	0.0250141	0.0202688	0.0143518	0.0139162	0.0133054
3.68133	0.02518	0.0200948	0.0136986	0.0137839	0.012924
3.688	0.0250385	0.0198014	0.0129541	0.0136872	0.0128519
3.69467	0.0249361	0.0198511	0.0121084	0.0138398	0.0130735
3.70133	0.0252727	0.020244	0.0112475	0.0139925	0.0135682
3.708	0.0254776	0.0206666	0.0104524	0.0141553	0.0137331
3.71467	0.0254533	0.0209252	0.0105385	0.0147354	0.0135476
3.72133	0.0252142	0.0211589	0.0113792	0.0157784	0.0131714
3.728	0.0251556	0.0212783	0.0128275	0.0167656	0.0127746
3.73467	0.0251264	0.0211341	0.0145595	0.0172591	0.0122644
3.74133	0.0248336	0.0207611	0.0161395	0.0173049	0.0118986
3.748	0.0247165	0.020413	0.0174562	0.0169335	0.0123417
3.75467	0.024619	0.0203186	0.0180335	0.0161702	0.0129962
3.76133	0.0248531	0.0203633	0.0179474	0.0152747	0.0132435
3.768	0.0249898	0.020423	0.017208	0.0147812	0.0129086
3.77467	0.0249458	0.0201843	0.015861	0.014659	0.0125015
3.78133	0.024619	0.0194881	0.0143417	0.0149134	0.0122387
3.788	0.0239847	0.0187969	0.0129845	0.0152696	0.0121717
3.79467	0.0232041	0.0185284	0.0122553	0.0155088	0.0124396
3.80133	0.0222868	0.0186378	0.0121084	0.0156563	0.0132075
3.808	0.0215404	0.0188665	0.0121591	0.0158904	0.014001
3.81467	0.0211793	0.0194135	0.0123819	0.0164145	0.0144906
3.82133	0.0209549	0.0204677	0.0127364	0.0168215	0.0146194
3.828	0.0206475	0.0212286	0.0131972	0.0171523	0.01447
3.83467	0.0203109	0.021154	0.0132327	0.0173812	0.0142381
3.84133	0.0201157	0.0206716	0.0129643	0.017427	0.0138567
3.848	0.0201987	0.0204528	0.0128731	0.0171573	0.013429
3.85467	0.0204621	0.0204677	0.013106	0.0168521	0.0131405
3.86133	0.0211793	0.0201196	0.0132985	0.0169436	0.0129292
3.868	0.0223698	0.0196572	0.0130554	0.0171828	0.0126045
3.87467	0.0236285	0.0193688	0.0126452	0.0174423	0.0119192
3.88133	0.0244921	0.0192594	0.0122603	0.0178086	0.0113729
3.888	0.0247409	0.0190157	0.0118501	0.0184396	0.0114709
3.89467	0.0245799	0.0185085	0.0115058	0.0189331	0.0120325
3.90133	0.0241311	0.0181355	0.0115919	0.0191875	0.0127128
3.908	0.0236871	0.0181355	0.0121287	0.0191366	0.013326
3.91467	0.0236676	0.0184438	0.0127921	0.0188263	0.0141196
3.92133	0.024175	0.0185184	0.0132782	0.0182513	0.0147637
3.928	0.0246726	0.0183295	0.0137036	0.0175339	0.0150317
3.93467	0.0245751	0.0183444	0.0140885	0.0170556	0.014975
3.94133	0.0240579	0.0188019	0.0141949	0.0165213	0.01464
3.948	0.0232919	0.0193837	0.0144633	0.0161041	0.0144957
3.95467	0.0223942	0.0195925	0.015152	0.0157683	0.0145267
3.96133	0.0214477	0.019692	0.0159319	0.0155495	0.0148771
3.968	0.0208524	0.0194632	0.016104	0.0150763	0.0153975
3.97467	0.0210134	0.0189411	0.0158458	0.0142825	0.0161087
3.98133	0.0216526	0.0180013	0.0156584	0.0135091	0.0169229
3.988	0.0224283	0.0171658	0.0153393	0.0130054	0.0172475
3.99467	0.0229992	0.0169271	0.0147772	0.0129748	0.0170414
4.00133	0.0231992	0.0170017	0.0142708	0.0131987	0.0162942
4.008	0.023048	0.0176283	0.0144582	0.013733	0.0153666
4.01467	0.022643	0.0184687	0.0147671	0.0144504	0.0145215
4.02133	0.0221795	0.0195577	0.0147165	0.0153256	0.0139701
4.028	0.0218624	0.020418	0.0144227	0.0162364	0.0137382
4.03467	0.0218331	0.0209053	0.0142354	0.0168164	0.0137125
4.04133	0.0222722	0.0212982	0.0143164	0.0171879	0.0142278
4.048	0.0230723	0.0215617	0.0140429	0.0174779	0.0150368
4.05467	0.0240286	0.0218551	0.0139315	0.0175949	0.0155109
4.06133	0.0249849	0.0220341	0.0141695	0.0173049	0.0152687
4.068	0.0257606	0.0219894	0.0147823	0.0164094	0.0149389
4.07467	0.0261607	0.0216363	0.0152128	0.015351	0.0148977
4.08133	0.0261461	0.0210744	0.0152431	0.014659	0.0148925
4.088	0.0261509	0.0204628	0.0155368	0.0141909	0.0148255
4.09467	0.0263949	0.0198362	0.0157597	0.0140383	0.014908
4.10133	0.0266486	0.019503	0.0158356	0.0140841	0.0153099
4.108	0.0266242	0.0194434	0.0156381	0.0144453	0.0154078
4.11467	0.0265412	0.0195975	0.015471	0.0149592	0.0148822
4.12133	0.0264486	0.0196721	0.0152988	0.0151729	0.0141556
4.128	0.0259802	0.019871	0.0149342	0.0154274	0.0136249
4.13467	0.0250385	0.0200699	0.0145645	0.0157174	0.0132178
4.14133	0.0242872	0.020055	0.0141999	0.0162618	0.0128622
4.148	0.0241506	0.0199705	0.0138555	0.0168164	0.0131353
4.15467	0.0244189	0.019866	0.0135568	0.0171472	0.0144184
4.16133	0.0247165	0.02005	0.0134808	0.0172693	0.0159386
4.168	0.0252191	0.0202091	0.0134048	0.0172031	0.0170208
4.17467	0.0259363	0.0203732	0.0133593	0.0169589	0.0177422
4.18133	0.0264486	0.0206269	0.0134302	0.0165111	0.0183091
4.188	0.0267754	0.0210147	0.0136783	0.0161906	0.01834
4.19467	0.0270926	0.0216264	0.0140936	0.0164959	0.017902
4.20133	0.0275804	0.0219993	0.0146861	0.0170708	0.0170723
4.208	0.0277756	0.0221087	0.0155014	0.0174423	0.0161087
4.21467	0.0275219	0.0221485	0.0165193	0.0175949	0.0148616
4.22133	0.0270145	0.0224568	0.0174764	0.0177476	0.0135166
4.228	0.0264144	0.0229491	0.0182563	0.0179918	0.0127025
4.23467	0.0258289	0.023148	0.0186918	0.0180579	0.0122696
4.24133	0.0251849	0.0232375	0.0186209	0.0183887	0.0124963
4.248	0.0246238	0.0235558	0.0181246	0.01904	0.0132229
4.25467	0.0243165	0.0241177	0.0171776	0.0196556	0.0145524
4.26133	0.0243848	0.0242371	0.0162408	0.0200627	0.0163406
4.268	0.0245994	0.0236851	0.0156229	0.0202459	0.0180102
4.27467	0.0248239	0.0228646	0.0156128	0.0204138	0.0190408
4.28133	0.0251556	0.0220341	0.0162762	0.0204647	0.0192572
4.288	0.0257118	0.0210595	0.0174258	0.0202713	0.0191181
4.29467	0.0262436	0.0199257	0.0187171	0.0203222	0.0188862
4.30133	0.0265803	0.0189461	0.0197199	0.020541	0.0185461
4.308	0.0269999	0.0183543	0.020287	0.020831	0.0180978
4.31467	0.0275414	0.01823	0.0203529	0.0206478	0.0178092
4.32133	0.0277707	0.0186676	0.0199731	0.0199507	0.0176391
4.328	0.0273902	0.0195975	0.0190514	0.0190451	0.0173815
4.33467	0.0269316	0.0205373	0.0180639	0.0182004	0.0169074
4.34133	0.02659	0.0210844	0.017365	0.0176814	0.0165467
4.348	0.0260143	0.0211689	0.0167725	0.0175186	0.0164179
4.35467	0.0250629	0.0211938	0.0159926	0.0178086	0.0165724
4.36133	0.0245214	0.0211838	0.0148988	0.0182717	0.0171444
4.368	0.0249995	0.0210744	0.013972	0.0189993	0.0178916
4.37467	0.0258387	0.0207711	0.0133036	0.019732	0.0187831
4.38133	0.0264486	0.0205722	0.0129643	0.0203018	0.0191696
4.388	0.0267657	0.020607	0.01302	0.0203578	0.0192315
4.39467	0.0271218	0.0207363	0.0134859	0.019905	0.0190459
4.40133	0.027356	0.0207462	0.0143164	0.01933	0.0185822
4.408	0.0270828	0.0206368	0.0153292	0.0186024	0.0179483
4.41467	0.0267998	0.020602	0.0161294	0.017773	0.0172527
4.42133	0.0267998	0.0206368	0.016494	0.0170505	0.0168301
4.428	0.0272438	0.0207959	0.0165244	0.0166841	0.0166961
4.43467	0.027639	0.0209252	0.0164788	0.0168521	0.0166498
4.44133	0.0275853	0.0210098	0.016499	0.0174423	0.016557
4.448	0.0273121	0.0209004	0.0162154	0.018119	0.0162581
4.45467	0.0269267	0.0208805	0.0158913	0.0184701	0.0158046
4.46133	0.0266681	0.0209948	0.0155875	0.0183276	0.0153408
4.468	0.0263314	0.0212087	0.0154558	0.0183022	0.0148565
4.47467	0.0260875	0.0214175	0.015552	0.0184548	0.0140526
4.48133	0.0264437	0.0215518	0.0156989	0.0185769	0.0131095
4.488	0.0272048	0.02187	0.0158255	0.0184039	0.0126458
4.49467	0.0278537	0.0219446	0.015861	0.0181852	0.0127849
4.50133	0.0280635	0.0219944	0.0158863	0.018063	0.0134033
4.508	0.028161	0.0219049	0.015861	0.0176153	0.0138104
4.51467	0.0281903	0.0217557	0.0153191	0.0167656	0.0142793
4.52133	0.0278634	0.0216562	0.0144734	0.0157784	0.0148307
4.528	0.0273316	0.021338	0.0138657	0.0151882	0.015279
4.53467	0.026912	0.0209799	0.0135821	0.015234	0.015346
4.54133	0.0268291	0.0201246	0.0133238	0.015982	0.014774
4.548	0.0268535	0.0190256	0.012944	0.0171777	0.0141505
4.55467	0.0268876	0.018056	0.0131263	0.0183531	0.0135373
4.56133	0.0267364	0.0173996	0.0137593	0.0190858	0.0131765
4.568	0.0265022	0.0172106	0.0142961	0.0192791	0.0129137
4.57467	0.0262241	0.0174443	0.0142658	0.0190451	0.0126973
4.58133	0.0257265	0.0180261	0.013815	0.0184039	0.0127952
4.588	0.0253069	0.0188417	0.0137492	0.0175135	0.0131765
4.59467	0.0252874	0.0195329	0.013972	0.0169335	0.0139701
4.60133	0.0258728	0.0199655	0.0144227	0.0170149	0.0145009
4.608	0.0262827	0.0200102	0.0147317	0.0175542	0.0144494
4.61467	0.0262924	0.0199605	0.0149899	0.0180071	0.0141453
4.62133	0.026268	0.0201594	0.0150963	0.0180274	0.0139701
4.628	0.0262973	0.0202589	0.0146202	0.0176102	0.0141299
4.63467	0.0261119	0.0201147	0.0136631	0.0167503	0.0142484
4.64133	0.0253752	0.0198014	0.0127566	0.015697	0.0144442
4.648	0.0245994	0.0198362	0.012549	0.0148015	0.0147689
4.65467	0.0240091	0.0200401	0.01302	0.014486	0.014975
4.66133	0.0234187	0.020055	0.0140024	0.0147913	0.0148204
4.668	0.0226137	0.0200351	0.0150304	0.0155647	0.013965
4.67467	0.0218673	0.0199207	0.0156736	0.0162262	0.012888
4.68133	0.0214233	0.0195627	0.0157597	0.0161651	0.0116667
4.688	0.0213062	0.0186825	0.0155672	0.0156665	0.0108576
4.69467	0.0214672	0.0176084	0.0153343	0.0149592	0.0103887
4.70133	0.0217892	0.0169918	0.0151115	0.0143232	0.0102238
4.708	0.0222283	0.0168028	0.0149342	0.0135498	0.0103269
4.71467	0.0226528	0.0171062	0.0149443	0.0129748	0.0106464
4.72133	0.0232773	0.0176731	0.0147013	0.0131479	0.0113008
4.728	0.0240676	0.0182748	0.0140277	0.0135803	0.011677
4.73467	0.0247848	0.0185085	0.0130757	0.0139467	0.0116976
4.74133	0.0252727	0.0184587	0.0123414	0.0139874	0.0114657
4.748	0.025341	0.0184786	0.0120122	0.0138704	0.0111977
4.75467	0.0250532	0.0184587	0.0120122	0.0135702	0.0108731
4.76133	0.0244189	0.0182996	0.0124832	0.013214	0.0106257
4.768	0.0237017	0.0181057	0.0133339	0.013331	0.0110019
4.77467	0.0230284	0.0182151	0.0143873	0.0136923	0.0119295
4.78133	0.0227113	0.0181057	0.0149292	0.0139518	0.0129343
4.788	0.0229504	0.0175736	0.0146608	0.014079	0.0138207
4.79467	0.0233553	0.0168526	0.013891	0.0144402	0.0143772
4.80133	0.0237554	0.0163056	0.0130554	0.014827	0.0145473
4.808	0.0238676	0.0159823	0.0125844	0.0148219	0.0144133
4.81467	0.0240335	0.0155845	0.0121844	0.0146641	0.0143154
4.82133	0.0242677	0.0155696	0.0121844	0.0146285	0.0141762
4.828	0.0245214	0.0158182	0.0123971	0.0149134	0.0138155
4.83467	0.0245555	0.0163254	0.0127313	0.0152187	0.0132075
4.84133	0.0243457	0.0165791	0.012944	0.0156818	0.0124706
4.848	0.0240628	0.0166189	0.0127566	0.0162262	0.0115482
4.85467	0.0235993	0.0166238	0.0124882	0.0165671	0.010801
4.86133	0.0227259	0.0164697	0.0123819	0.0166434	0.0107494
4.868	0.0214379	0.0162708	0.012787	0.0164806	0.0115069
4.87467	0.0204524	0.0161216	0.0134048	0.0163483	0.0128467
4.88133	0.0198084	0.0165094	0.0139264	0.0162669	0.0142226
4.888	0.0196034	0.0173548	0.0141037	0.0161092	0.0152687
4.89467	0.0198181	0.01824	0.013972	0.0160074	0.0154233
4.90133	0.020506	0.018777	0.0133289	0.0158293	0.0148049
4.908	0.0213257	0.0188267	0.0124224	0.0154172	0.0137125
4.91467	0.0219502	0.0185781	0.0112222	0.0147099	0.0124551
4.92133	0.0224869	0.0181007	0.0100473	0.0138551	0.0112957
4.928	0.0230919	0.0174791	0.00945986	0.013331	0.0106876
4.93467	0.023531	0.0171559	0.00962697	0.0129952	0.0104196
4.94133	0.0235651	0.0171808	0.0105031	0.0130156	0.0101517
4.948	0.0235212	0.01732	0.0112931	0.0131377	0.00963119
4.95467	0.023609	0.017141	0.0117489	0.0132649	0.00896644
4.96133	0.0236042	0.0167084	0.0121793	0.0131326	0.00835322
4.968	0.0231699	0.0162459	0.0126148	0.0127001	0.00779668
4.97467	0.0226625	0.0154005	0.0129491	0.012288	0.00771938
4.98133	0.0224771	0.0144855	0.0129085	0.0117181	0.00800796
4.988	0.0225161	0.0141424	0.0128073	0.0115756	0.00860057
4.99467	0.0225991	0.0144657	0.0130453	0.0117384	0.00955389
5.00133	0.0229992	0.0151668	0.0133289	0.0122676	0.0105742
5.008	0.0238188	0.0155199	0.0136884	0.0127662	0.0110586
5.01467	0.0243506	0.0158232	0.0138404	0.0129189	0.0108473
5.02133	0.0243506	0.0161713	0.0137847	0.0132242	0.0104402
5.028	0.0238822	0.01641	0.0133542	0.0133056	0.0102083
5.03467	0.0235602	0.0165492	0.012706	0.0131682	0.0098064
5.04133	0.0232431	0.0165393	0.0121742	0.0127917	0.00934777
5.048	0.0228577	0.0167879	0.0115311	0.012461	0.00919318
5.05467	0.0226869	0.017146	0.0109842	0.0126187	0.00959512
5.06133	0.0228577	0.0173996	0.0108322	0.0128069	0.0101362
5.068	0.0232724	0.0178421	0.0112374	0.0130766	0.0104557
5.07467	0.0233602	0.0184239	0.0116729	0.0134531	0.0106979
5.08133	0.0233065	0.0189113	0.0116172	0.0138246	0.0109968
5.088	0.0233944	0.018966	0.0111867	0.0139416	0.0114502
5.09467	0.0237261	0.0188218	0.0107208	0.0135345	0.011744
5.10133	0.024053	0.0188019	0.0101688	0.0131428	0.0120738
5.108	0.0243067	0.0183295	0.00951556	0.0130156	0.0121975
5.11467	0.0245604	0.0173598	0.00911043	0.0130308	0.0123778
5.12133	0.0246775	0.0164846	0.00898889	0.0129494	0.012687
5.128	0.0244775	0.0163851	0.0089585	0.0130715	0.0132075
5.13467	0.0240189	0.0170912	0.00893318	0.0134888	0.0138516
5.14133	0.0235993	0.0178869	0.00910536	0.0139416	0.0141299
5.148	0.0234578	0.0185284	0.0094396	0.01414	0.0140371
5.15467	0.0232968	0.0186726	0.009708	0.0143588	0.0133002
5.16133	0.0230772	0.0187571	0.0100726	0.0148778	0.0122644
5.168	0.0229894	0.0187472	0.0105689	0.0155139	0.0110844
5.17467	0.0231894	0.0183295	0.0109994	0.0155902	0.00984247
5.18133	0.0231553	0.017504	0.0110044	0.0151221	0.00860057
5.188	0.0227747	0.0166089	0.0108626	0.0142265	0.00772969
5.19467	0.0223064	0.0165542	0.0109082	0.0134277	0.00776061
5.20133	0.0219307	0.0166686	0.0111715	0.0126441	0.00857995
5.208	0.0212623	0.0165791	0.0113488	0.0117791	0.00957966
5.21467	0.0203987	0.0164796	0.0112222	0.0110159	0.0102186
5.22133	0.0200962	0.0166636	0.0108221	0.0102934	0.0106309
5.228	0.0204426	0.0171758	0.010336	0.00982527	0.0109607
5.23467	0.0211647	0.0173498	0.00976371	0.00937751	0.0112853
5.24133	0.0218331	0.0173747	0.00965736	0.00930628	0.0112905
5.248	0.0224235	0.0174194	0.0100422	0.00941822	0.0108267
5.25467	0.0229211	0.017325	0.010498	0.00967771	0.010131
5.26133	0.0232626	0.0170017	0.0108829	0.00999827	0.00935808
5.268	0.0235554	0.0165393	0.0109386	0.0104715	0.00860057
5.27467	0.0238286	0.016405	0.0109335	0.0113517	0.00771938
5.28133	0.0240432	0.016405	0.0104018	0.0122676	0.00684335
5.288	0.024414	0.016231	0.00976877	0.0130919	0.0064311
5.29467	0.024819	0.0161315	0.00950037	0.0136516	0.00677636
5.30133	0.0249946	0.0165194	0.00959152	0.0138755	0.00767816
5.308	0.0245848	0.0172255	0.00987512	0.0138042	0.00872939
5.31467	0.0238969	0.0177178	0.010022	0.0129036	0.00909011
5.32133	0.0233212	0.0181455	0.0101638	0.0112856	0.00904373
5.328	0.0230187	0.0184488	0.00997134	0.00956577	0.00900766
5.33467	0.0226772	0.0181654	0.00955608	0.00854305	0.00920348
5.34133	0.0221649	0.0170962	0.00939909	0.00840058	0.00912103
5.348	0.0217648	0.0155497	0.00972319	0.00842093	0.0089819
5.35467	0.021716	0.0141076	0.0102853	0.0085227	0.00964665
5.36133	0.0218673	0.0128545	0.0103866	0.00903152	0.0108164
5.368	0.0219112	0.0123373	0.0101334	0.00982527	0.011409
5.37467	0.0217404	0.0126804	0.00967255	0.0104002	0.0109916
5.38133	0.0216428	0.0134214	0.00894838	0.0105885	0.010801
5.388	0.0216087	0.014396	0.00790516	0.0111838	0.010801
5.39467	0.0212964	0.0155099	0.00683156	0.012232	0.0104248
5.40133	0.02075	0.0168774	0.00617321	0.0131021	0.00928078
5.408	0.0201791	0.017862	0.0059909	0.0134531	0.00822439
5.41467	0.0199011	0.0182797	0.00608712	0.0134989	0.00789974
5.42133	0.0199108	0.0183543	0.00657835	0.0136719	0.00781729
5.428	0.0202475	0.0182002	0.0075608	0.0136668	0.00768846
5.43467	0.0205353	0.018051	0.00870023	0.0134074	0.00759571
5.44133	0.0209159	0.0175288	0.00967762	0.0127764	0.00753902
5.448	0.0211696	0.0168277	0.0102954	0.0118962	0.00734836
5.45467	0.0216916	0.0161166	0.0106398	0.0110108	0.00717315
5.46133	0.0221258	0.0158083	0.0103562	0.0101611	0.00727621
5.468	0.0221014	0.015858	0.00966242	0.00924013	0.00751326
5.47467	0.0220917	0.0158133	0.00902434	0.00829373	0.00772969
5.48133	0.0220185	0.015863	0.00888254	0.00808003	0.00821923
5.488	0.0222576	0.0160669	0.00909524	0.00902134	0.00920863
5.49467	0.0221063	0.0165592	0.00950543	0.010446	0.00995584
5.50133	0.021677	0.0170763	0.0103765	0.0115807	0.0099713
5.508	0.0212086	0.017688	0.0110551	0.0122422	0.00949721
5.51467	0.020667	0.0182946	0.0112272	0.0129443	0.00899736
5.52133	0.0202914	0.0184687	0.0106601	0.0135447	0.00872939
5.528	0.0200913	0.0180609	0.0100017	0.0135447	0.00851812
5.53467	0.0205597	0.0172255	0.00956114	0.0129748	0.00823469
5.54133	0.0211745	0.0164299	0.00920665	0.0124762	0.00771423
5.548	0.0215209	0.0156939	0.00937377	0.0126289	0.00724529
5.55467	0.0216184	0.0150972	0.00996627	0.0128375	0.00695157
5.56133	0.0215404	0.0148187	0.0108525	0.0125118	0.00687427
5.568	0.021394	0.0149679	0.0114956	0.0117893	0.00681758
5.57467	0.0208378	0.0154254	0.0119666	0.0115349	0.00693611
5.58133	0.0204768	0.015858	0.0124528	0.0117028	0.00761632
5.588	0.0208915	0.0158879	0.0125338	0.011713	0.00862633
5.59467	0.0218624	0.0153956	0.0121185	0.0114281	0.0098064
5.60133	0.0227747	0.0146397	0.0114855	0.0111431	0.0104608
5.608	0.0228284	0.0139187	0.0111867	0.0107819	0.0104196
5.61467	0.0225503	0.0135208	0.0109082	0.0101102	0.00979609
5.62133	0.0222868	0.0133617	0.0102347	0.00933172	0.00872939
5.628	0.0218526	0.0135407	0.00926235	0.00885343	0.00770908
5.63467	0.0212379	0.0139286	0.00867491	0.00850743	0.00694126
5.64133	0.0206134	0.0145253	0.00874581	0.00801388	0.00674029
5.648	0.0205012	0.0150972	0.00885216	0.00794773	0.00725045
5.65467	0.0207061	0.0153259	0.00866985	0.00830391	0.00847174
5.66133	0.020911	0.0149679	0.00817862	0.00884325	0.010162
5.668	0.0211842	0.0144458	0.00773804	0.00910275	0.0115224
5.67467	0.0214379	0.0141424	0.00726201	0.00927575	0.0118264
5.68133	0.0217062	0.0139783	0.00671002	0.00970824	0.011342
5.688	0.0218819	0.0141623	0.00642136	0.00997283	0.0104815
5.69467	0.021799	0.0149132	0.00652264	0.0098558	0.00941476
5.70133	0.0214184	0.0159823	0.00695816	0.00940295	0.00815224
5.708	0.0209012	0.0169023	0.00749496	0.00899081	0.00730713
5.71467	0.0205402	0.0172653	0.00785452	0.00890431	0.00724529
5.72133	0.0204036	0.0174891	0.00807228	0.00911293	0.00760086
5.728	0.0206768	0.0173101	0.00802163	0.00947928	0.0078379
5.73467	0.0213208	0.0166338	0.00794567	0.0102272	0.00795127
5.74133	0.022238	0.0158779	0.00804695	0.0111889	0.0084975
5.748	0.0226967	0.0150723	0.00826471	0.0120386	0.00920863
5.75467	0.0225893	0.0147043	0.00879139	0.0125474	0.00973941
5.76133	0.022121	0.0144657	0.00911043	0.0127408	0.00994553
5.768	0.021233	0.01458	0.00940415	0.0127815	0.0102753
5.77467	0.0201987	0.0150027	0.00972319	0.0124253	0.0108731
5.78133	0.0190131	0.0155597	0.0101131	0.0118249	0.0110277
5.788	0.0182471	0.0161564	0.0105031	0.0111024	0.0105536
5.79467	0.0179251	0.0163404	0.0105081	0.0103748	0.00964665
5.80133	0.0179153	0.0163254	0.0103461	0.00965227	0.00882215
5.808	0.0181739	0.0160271	0.0099207	0.00916381	0.00842536
5.81467	0.0184715	0.0151569	0.00919652	0.00889414	0.0083326
5.82133	0.0188374	0.0139236	0.0084217	0.00861937	0.00843051
5.828	0.0191009	0.0126456	0.00809253	0.00844129	0.00846143
5.83467	0.0194424	0.0119296	0.00832042	0.00828864	0.00872939
5.84133	0.0195888	0.0113378	0.00873568	0.00815635	0.00923955
5.848	0.0192473	0.0108107	0.00920665	0.00772894	0.00929624
5.85467	0.0184179	0.0105024	0.00967255	0.00736768	0.00864694
5.86133	0.0174226	0.0106466	0.00979916	0.0071896	0.00738958
5.868	0.0167054	0.0109947	0.00913575	0.00709801	0.00649809
5.87467	0.0161199	0.0111986	0.00765701	0.00702169	0.00592094
5.88133	0.0158808	0.0113428	0.00605674	0.00709292	0.00546747
5.888	0.0162565	0.0115417	0.00469448	0.00737786	0.0052768
5.89467	0.0170469	0.0120191	0.00368671	0.00766788	0.00525619
5.90133	0.0178226	0.0123274	0.00312459	0.00803932	0.00544685
5.908	0.0182861	0.0124666	0.00300305	0.00850743	0.00543139
5.91467	0.0185691	0.0123174	0.00344363	0.00910275	0.00522012
5.92133	0.0187643	0.0123274	0.00394498	0.0095098	0.00488516
5.928	0.018896	0.0122329	0.00425896	0.00954542	0.00422556
5.93467	0.0186277	0.0118251	0.00435518	0.00897555	0.00348867
5.94133	0.0179934	0.0110942	0.00442101	0.00793247	0.00291152
5.948	0.0170811	0.010398	0.00456787	0.00703186	0.00234983
5.95467	0.0163053	0.0098261	0.00461345	0.00652304	0.00153048
5.96133	0.0155344	0.00894096	0.00454762	0.00621775	0.00038648
5.968	0.0144611	0.00795139	0.0039146	0.00583105	-0.0005514
5.97467	0.0133048	0.00686733	0.00276503	0.00545453	-0.0011491
5.98133	0.0123046	0.00619104	0.00145848	0.00506274	-0.0018242
5.988	0.0116069	0.00564404	0.00031904	0.00415195	-0.0026436
5.99467	0.0109873	0.0051418	-0.0007596	0.00263568	-0.0034011
6.00133	0.0102652	0.00466442	-0.0021118	0.00099728	-0.0036536
6.008	0.00950899	0.00415223	-0.0030182	-0.0001272	-0.0036072
6.01467	0.00884058	0.00383397	-0.0030385	-0.0009922	-0.0036948
6.02133	0.00845514	0.00360523	-0.0026384	-0.0017503	-0.0037103
6.028	0.00831366	0.00347096	-0.002446	-0.0025594	-0.0037309
6.03467	0.00807459	0.00318752	-0.0026232	-0.0030885	-0.0037824
6.04133	0.00772331	0.00276483	-0.002841	-0.0033887	-0.0042668
6.048	0.00739154	0.00219297	-0.0034639	-0.0036228	-0.005251
6.05467	0.00688901	0.00190953	-0.0048819	-0.0038619	-0.0063538
6.06133	0.00606448	0.00156641	-0.0068366	-0.0042232	-0.0076215
6.068	0.00476181	0.00100449	-0.0086141	-0.0046506	-0.0088788
6.07467	0.0033762	0.00039782	-0.0099561	-0.0053833	-0.010162
6.08133	0.00223454	-4.475e-05	-0.0109791	-0.006579	-0.0108576
6.088	0.00133194	-0.0004078	-0.011678	-0.0082021	-0.0111977
6.09467	0.00095139	-0.0014073	-0.0120122	-0.0097133	-0.011543
6.10133	0.00086357	-0.0028245	-0.0122502	-0.0107971	-0.0121717
6.108	0.00100018	-0.0040826	-0.0128579	-0.0115909	-0.0126818
6.11467	0.00100993	-0.0050175	-0.0136783	-0.0120793	-0.012924
6.12133	0.00078062	-0.0056739	-0.0144177	-0.0120641	-0.0135321
6.128	0.00049765	-0.0060966	-0.0148785	-0.0115196	-0.0142845
6.13467	0.00038055	-0.0062457	-0.0150608	-0.0107666	-0.0147379
6.14133	0.00019028	-0.0060667	-0.0150912	-0.0101407	-0.0143411
6.148	-0.0001805	-0.0057037	-0.0147874	-0.0094233	-0.0135115
6.15467	-0.0003854	-0.0050921	-0.0141189	-0.008772	-0.0125066
6.16133	-0.0001805	-0.0044605	-0.0131668	-0.008253	-0.0115275
6.168	0.00031713	-0.0037494	-0.0122654	-0.0080546	-0.0106824
6.17467	0.00072696	-0.0028792	-0.0117438	-0.0081004	-0.010028
6.18133	0.00130755	-0.0018697	-0.0115919	-0.0082378	-0.0096106
6.188	0.00212232	-0.0011238	-0.0118299	-0.0084616	-0.0094354
6.19467	0.00289807	-0.0008702	-0.0122806	-0.0085023	-0.0096003
6.20133	0.00347378	-0.0009398	-0.0126199	-0.0084413	-0.010095
6.208	0.00370797	-0.0011736	-0.0124984	-0.0081004	-0.0105948
6.21467	0.003586	-0.0015813	-0.0122148	-0.0077696	-0.011038
6.22133	0.00345427	-0.0021631	-0.0117894	-0.0075305	-0.0112287
6.228	0.00381043	-0.0025361	-0.0109487	-0.0070319	-0.0112802
6.23467	0.0048106	-0.0023571	-0.0095611	-0.0063043	-0.011105
6.24133	0.00626451	-0.0018996	-0.0081482	-0.0053375	-0.0105742
6.248	0.00808923	-0.0013725	-0.0071506	-0.0045132	-0.0100074
6.25467	0.0105726	-0.0006763	-0.0061884	-0.0035668	-0.0091107
6.26133	0.0133926	0.000547	-0.0047755	-0.0021981	-0.0079255
6.268	0.015876	0.00218303	-0.0030841	-0.0005902	-0.0062868
6.27467	0.0173006	0.00374446	-0.0017168	0.00089552	-0.0042256
6.28133	0.0177104	0.00524125	-0.0006583	0.00211668	-0.0018706
6.288	0.0177056	0.0068922	0.00037981	0.0029715	0.00094302
6.29467	0.0174909	0.0086227	0.00151925	0.00360243	0.003298
6.30133	0.017003	0.00971173	0.00244599	0.00384157	0.00485424
6.308	0.0164126	0.00980621	0.00279035	0.00387719	0.00575604
6.31467	0.0163297	0.0092443	0.00287644	0.0041316	0.00629712
6.32133	0.0169152	0.00877686	0.00308914	0.00443689	0.00665784
6.328	0.0176421	0.0084785	0.00344869	0.00489483	0.00658569
6.33467	0.0180568	0.0084039	0.00381838	0.00536294	0.00647748
6.34133	0.0181007	0.00853817	0.00402095	0.00571402	0.00670937
6.348	0.0181788	0.00924927	0.00450711	0.00557664	0.00697733
6.35467	0.0181446	0.0103731	0.00514519	0.00504238	0.00708555
6.36133	0.0179934	0.0113577	0.00561109	0.00494062	0.00685881
6.368	0.0178519	0.0121136	0.00576302	0.00548506	0.00670937
6.37467	0.017969	0.0126904	0.00584911	0.00635513	0.00670422
6.38133	0.018252	0.0131926	0.00628463	0.00743383	0.00668876
6.388	0.0181056	0.0133965	0.00669482	0.00887378	0.00695157
6.39467	0.017847	0.0135805	0.00685688	0.0101458	0.00755963
6.40133	0.0175787	0.0138988	0.00667963	0.010792	0.00839959
6.408	0.0173689	0.0141772	0.00651251	0.0108785	0.00909527
6.41467	0.0173396	0.0142817	0.00651251	0.0110464	0.00961058
6.42133	0.0175543	0.0143115	0.00644668	0.0111278	0.00996099
6.428	0.0183886	0.0145253	0.00643655	0.0108582	0.010028
6.43467	0.019301	0.0148685	0.00655809	0.0104104	0.00975487
6.44133	0.0200377	0.0150176	0.00713034	0.00997283	0.00958997
6.448	0.0204524	0.0148685	0.00803176	0.00962174	0.00950752
6.45467	0.020345	0.0143513	0.00898383	0.00907731	0.00953843
6.46133	0.0199157	0.013859	0.00972826	0.00886361	0.00956935
6.468	0.0193644	0.0134562	0.0102651	0.00894502	0.00969303
6.47467	0.019218	0.0130087	0.0109285	0.00915872	0.0102599
6.48133	0.0194766	0.0127799	0.0115666	0.00943348	0.0108731
6.488	0.0199498	0.0130037	0.0118906	0.00989651	0.0113575
6.49467	0.0206719	0.0136352	0.0117185	0.0104969	0.0114039
6.50133	0.0216087	0.0142767	0.0114805	0.0108684	0.0112287
6.508	0.0223552	0.0148983	0.0114501	0.0112805	0.0107906
6.51467	0.0224381	0.0154304	0.0114501	0.01212	0.0099816
6.52133	0.0221551	0.0157685	0.0112627	0.0127459	0.0089922
6.528	0.0218819	0.0160072	0.0108778	0.0127001	0.00845628
6.53467	0.0220624	0.0162409	0.0104777	0.0120793	0.00835837
6.54133	0.0223552	0.0164448	0.0100625	0.0113008	0.00860572
6.548	0.0227991	0.0162956	0.00965736	0.0106394	0.00920348
6.55467	0.023409	0.0160967	0.00933832	0.00994739	0.00984247
6.56133	0.0240237	0.0159227	0.0092978	0.00982018	0.0104608
6.568	0.0245311	0.015679	0.00972826	0.0101	0.010636
6.57467	0.0242482	0.0156989	0.010655	0.0105223	0.0110328
6.58133	0.0234919	0.0160569	0.0117995	0.0108989	0.0113884
6.588	0.0227503	0.0166288	0.013101	0.0111177	0.0114605
6.59467	0.022321	0.0169918	0.0141594	0.0115807	0.0114863
6.60133	0.022121	0.0173399	0.0147671	0.0119776	0.0117027
6.608	0.0219599	0.0177576	0.0149393	0.0123337	0.0122799
6.61467	0.0221551	0.0180211	0.0147418	0.0126339	0.0125891
6.62133	0.0228333	0.0182698	0.0145696	0.0132649	0.0128004
6.628	0.0236725	0.0188068	0.0144227	0.0141451	0.0133002
6.63467	0.024414	0.0196074	0.0146709	0.0148117	0.0139495
6.64133	0.0250288	0.0202937	0.0151722	0.0150101	0.0143772
6.648	0.0257216	0.0206567	0.015309	0.015005	0.0145009
6.65467	0.0265705	0.0209053	0.0150102	0.0152595	0.0146761
6.66133	0.0272877	0.020791	0.0145747	0.015524	0.0152687
6.668	0.0275317	0.0204976	0.0140834	0.0157072	0.0158922
6.67467	0.0273707	0.0203484	0.0134504	0.0155393	0.0163715
6.68133	0.0269706	0.0205373	0.0126098	0.0153765	0.0167425
6.688	0.0266876	0.021139	0.0124578	0.015407	0.0170878
6.69467	0.0265852	0.0218203	0.0132276	0.0156665	0.0173557
6.70133	0.0267754	0.0227154	0.0140733	0.0160278	0.0173042
6.708	0.0270243	0.023705	0.0143366	0.0161244	0.0169023
6.71467	0.0273902	0.0245603	0.0139416	0.0161346	0.0165209
6.72133	0.0277463	0.0250476	0.013972	0.0159667	0.0164797
6.728	0.0278049	0.0249283	0.0141999	0.0158242	0.0168353
6.73467	0.0271804	0.0243465	0.014048	0.0154681	0.0173712
6.74133	0.0261753	0.0234215	0.0132732	0.014944	0.0178401
6.748	0.0254874	0.0223673	0.0124021	0.0145318	0.0183606
6.75467	0.0251264	0.0212037	0.0122451	0.014308	0.0185409
6.76133	0.0250141	0.0201843	0.0122907	0.0144809	0.0181648
6.768	0.0251215	0.019503	0.0121844	0.0146641	0.0170517
6.77467	0.0255703	0.0193887	0.0117944	0.0147608	0.0157119
6.78133	0.0258289	0.019508	0.0116931	0.0146132	0.0145112
6.788	0.0257362	0.0194682	0.0120476	0.0143639	0.0136816
6.79467	0.0255167	0.0192494	0.0121287	0.014079	0.0133002
6.80133	0.0255069	0.0189212	0.0119312	0.0138704	0.0130168
6.808	0.0252288	0.0185582	0.0116931	0.0141604	0.0127437
6.81467	0.0248873	0.0179416	0.0119615	0.0146743	0.0121871
6.82133	0.0247995	0.0173697	0.0123414	0.0149592	0.0114605
6.828	0.0253118	0.0169868	0.0125439	0.0145471	0.0106464
6.83467	0.025746	0.0168824	0.0124832	0.0140993	0.00990946
6.84133	0.0254776	0.0169371	0.0122553	0.0136007	0.00941476
6.848	0.024941	0.0169122	0.0121641	0.0126696	0.0091468
6.85467	0.0243506	0.0165293	0.0119615	0.0114535	0.00911588
6.86133	0.0236432	0.0158729	0.0117387	0.0104766	0.00903343
6.868	0.0225064	0.015137	0.011288	0.00995756	0.00859026
6.87467	0.0210769	0.0145154	0.010893	0.00929101	0.0078379
6.88133	0.0198572	0.0138391	0.0103714	0.00839549	0.00704432
6.888	0.0189253	0.0130584	0.00952569	0.00771368	0.00649809
6.89467	0.0182861	0.0126506	0.00866478	0.00729136	0.00594155
6.90133	0.0178665	0.0125313	0.00769753	0.00715398	0.00533348
6.908	0.0172811	0.0126357	0.00691258	0.00731171	0.00477695
6.91467	0.01672	0.0126655	0.0062036	0.0077035	0.00455536
6.92133	0.016398	0.0124219	0.00601623	0.00795791	0.0047048
6.928	0.01652	0.0122379	0.00621879	0.00764244	0.00512221
6.93467	0.0165541	0.0118152	0.00643655	0.00715907	0.005519
6.94133	0.0163346	0.0112284	0.00692777	0.00681816	0.00576635
6.948	0.0161199	0.0103085	0.00753041	0.00663498	0.00597763
6.95467	0.0164273	0.00930894	0.00798112	0.00663498	0.00613222
6.96133	0.0164273	0.00930894	0.00798112	0.00663498	0.00613222
6.968	0.0164273	0.00930894	0.00798112	0.00663498	0.00613222
6.97467	0.0164273	0.00930894	0.00798112	0.00663498	0.00613222
6.98133	0.0164273	0.00930894	0.00798112	0.00663498	0.00613222
6.988	0.0164273	0.00930894	0.00798112	0.00663498	0.00613222
6.99467	0.0164273	0.00930894	0.00798112	0.00663498	0.00613222
7.00133	0.0164273	0.00930894	0.00798112	0.00663498	0.00613222

## Sheet: Figure 1d
Time (min)	0	7	14	28	42	56
0	0.00212493	0.00312521	0.00361989	0.00333554	0.00378339	0.00462093
0.00720005	0.00213308	0.00310342	0.00362494	0.00334092	0.0037667	0.00463434
0.0144001	0.00214473	0.00308348	0.00362646	0.00334576	0.00375231	0.00464392
0.0216001	0.00215987	0.00306586	0.00362595	0.00335006	0.00373965	0.0046484
0.0288002	0.00217695	0.00305335	0.00362292	0.00335329	0.00372929	0.00464776
0.0360002	0.00219365	0.00304732	0.00361838	0.00335598	0.00371835	0.00464201
0.0432003	0.00220763	0.00304732	0.00361383	0.00335813	0.00370799	0.00463179
0.0504003	0.00221694	0.00305288	0.00360777	0.00335974	0.00369648	0.00461837
0.0576004	0.00221966	0.00306216	0.0036012	0.00336243	0.00368555	0.00460495
0.0648004	0.00221578	0.00307282	0.00359312	0.00336619	0.00367461	0.00459409
0.0720005	0.0022053	0.00308487	0.00358201	0.00337318	0.00366541	0.0045877
0.0792005	0.00219054	0.00309646	0.00356787	0.00338448	0.00366023	0.00458834
0.0864006	0.00217268	0.00310852	0.00355019	0.00339953	0.00365965	0.00459665
0.0936006	0.00215482	0.00311918	0.00352746	0.00341781	0.00366541	0.00461134
0.100801	0.00213852	0.00312845	0.00350221	0.00343879	0.00367692	0.00462859
0.108001	0.00212493	0.00313448	0.00347494	0.0034603	0.00369418	0.00464712
0.115201	0.00211483	0.00313819	0.00344867	0.00348019	0.0037149	0.00466053
0.122401	0.00210862	0.00313865	0.00342443	0.00349686	0.00373907	0.00466756
0.129601	0.00210357	0.0031368	0.00340372	0.00350708	0.00376382	0.00466756
0.136801	0.0020993	0.00313216	0.00338655	0.0035103	0.00378914	0.00465926
0.144001	0.00209425	0.00312521	0.00337341	0.00350493	0.00381389	0.00464392
0.151201	0.00208804	0.00311593	0.00336382	0.0034931	0.00383748	0.00462348
0.158401	0.0020795	0.00310434	0.00335776	0.00347589	0.00385993	0.00460176
0.165601	0.00206902	0.00309183	0.00335372	0.00345438	0.00388122	0.00458132
0.172801	0.00205776	0.0030807	0.00334867	0.00342803	0.00390021	0.00456407
0.180001	0.00204728	0.00307004	0.0033426	0.00339899	0.0039169	0.00455193
0.187201	0.00203951	0.00306123	0.00333351	0.00336942	0.00393187	0.00454426
0.194401	0.00203563	0.00305288	0.0033219	0.00334038	0.00394223	0.00454234
0.201601	0.0020364	0.00304547	0.00330826	0.00331349	0.00394798	0.00454426
0.208801	0.00204184	0.00303851	0.0032921	0.00329091	0.00394741	0.00454873
0.216001	0.00205232	0.00303156	0.00327492	0.0032737	0.00394107	0.00455576
0.223201	0.00206669	0.00302599	0.00325826	0.00326349	0.00392899	0.00456087
0.230401	0.00208494	0.00302043	0.00324563	0.00325972	0.00391172	0.00456407
0.237602	0.00210474	0.00301533	0.00323856	0.00326349	0.0038887	0.00456215
0.244802	0.00212609	0.00301255	0.00323805	0.00327316	0.00386108	0.00455768
0.252002	0.00214706	0.0030144	0.00324361	0.00328768	0.00382885	0.00454873
0.259202	0.00216725	0.00302229	0.00325472	0.00330382	0.00379605	0.00453979
0.266402	0.00218511	0.00303712	0.00327038	0.00331887	0.00376382	0.00453212
0.273602	0.00219947	0.00305798	0.00328907	0.00333178	0.00373447	0.00452829
0.280802	0.00220996	0.00308255	0.00330876	0.00334038	0.00371145	0.00453148
0.288002	0.00221539	0.00310898	0.00332846	0.00334415	0.00369591	0.00454107
0.295202	0.00221578	0.00313494	0.00334564	0.00334468	0.00369246	0.0045564
0.302402	0.00221034	0.00315673	0.0033618	0.00334199	0.00370224	0.00457493
0.309602	0.00219986	0.00317203	0.00337695	0.00333715	0.00372296	0.00459345
0.316802	0.00218472	0.00317899	0.00339261	0.00333285	0.00375116	0.00460879
0.324002	0.00216647	0.0031776	0.00340877	0.0033307	0.00378339	0.00461773
0.331202	0.00214706	0.00316879	0.00342493	0.00333393	0.00381446	0.00462029
0.338402	0.00212842	0.00315488	0.0034416	0.00334092	0.00384036	0.00461645
0.345602	0.00211211	0.00314004	0.00345776	0.00335329	0.00385878	0.00460687
0.352802	0.00210086	0.00312567	0.0034714	0.00336781	0.00386626	0.00459537
0.360002	0.0020962	0.00311362	0.00348049	0.00338448	0.00386511	0.00458323
0.367202	0.00209891	0.00310342	0.00348453	0.00340222	0.00385648	0.00457365
0.374402	0.0021094	0.00309554	0.00348403	0.00341943	0.00384554	0.00456726
0.381602	0.00212764	0.00308951	0.003481	0.00343448	0.00383461	0.00456407
0.388802	0.00215094	0.00308348	0.00347696	0.00344524	0.00382828	0.00456407
0.396003	0.00217695	0.00307746	0.00347494	0.00345223	0.00382712	0.00456598
0.403203	0.00220335	0.00306957	0.00347696	0.00345546	0.00383	0.00457045
0.410403	0.00222743	0.00305984	0.00348453	0.00345653	0.00383576	0.00457557
0.417603	0.00224606	0.00304964	0.00349918	0.00345653	0.00384324	0.00458068
0.424803	0.00225732	0.00303944	0.00351938	0.00345761	0.00385072	0.00458451
0.432003	0.00226043	0.00303063	0.00354211	0.00345976	0.00385648	0.00458387
0.439203	0.00225538	0.0030246	0.00356231	0.00346406	0.00385935	0.00458004
0.446403	0.00224335	0.00302089	0.00357545	0.00347159	0.00386108	0.00457301
0.453603	0.00222549	0.00301997	0.00357696	0.00348127	0.00386165	0.00456023
0.460803	0.00220413	0.00302182	0.00356686	0.00349256	0.00386165	0.00454234
0.468003	0.00218084	0.00302646	0.00354464	0.00350439	0.00386108	0.00451935
0.475203	0.00215832	0.00303434	0.00351282	0.00351353	0.00385935	0.00449379
0.482403	0.00213813	0.00304547	0.00347645	0.00351945	0.00385648	0.00447079
0.489603	0.00212182	0.00305845	0.00344059	0.00352213	0.00385302	0.00445099
0.496803	0.00210978	0.00307282	0.00341029	0.00352052	0.00384842	0.00443693
0.504003	0.00210318	0.00308719	0.00338907	0.00351622	0.00384439	0.00443118
0.511203	0.00210163	0.00310064	0.00337998	0.0035103	0.00384151	0.00443246
0.518403	0.00210513	0.00311223	0.00337998	0.00350493	0.00384209	0.0044414
0.525603	0.00211211	0.0031215	0.00338554	0.00350224	0.00384727	0.00445546
0.532803	0.00212143	0.00312706	0.0033916	0.00350331	0.00385705	0.00447271
0.540003	0.00213153	0.00313031	0.00339412	0.00350923	0.00386971	0.00448932
0.547203	0.00214201	0.0031317	0.00339008	0.00351891	0.00388468	0.00450401
0.554404	0.0021521	0.00313216	0.00337847	0.0035302	0.00389734	0.00451423
0.561604	0.00216181	0.00313216	0.00336079	0.00354203	0.00390654	0.0045219
0.568804	0.00217152	0.00313123	0.00333856	0.00355063	0.00391057	0.00452893
0.576004	0.00218045	0.00312799	0.00331634	0.0035544	0.00391057	0.00453596
0.583204	0.00218705	0.00312428	0.00329816	0.00355278	0.00390597	0.00454362
0.590404	0.00219093	0.00311825	0.00328654	0.00354526	0.00389906	0.00455512
0.597604	0.00219093	0.00311176	0.00328402	0.00353343	0.00389101	0.00457109
0.604804	0.00218666	0.00310481	0.00329058	0.00351891	0.00388352	0.00459218
0.612004	0.00217851	0.00309832	0.00330422	0.00350331	0.00387834	0.00461581
0.619204	0.00216647	0.00309322	0.00332291	0.00348826	0.00387317	0.00464009
0.626404	0.00215133	0.00309136	0.00334614	0.00347374	0.00386683	0.00466117
0.633604	0.00213502	0.00309322	0.00337089	0.00346191	0.00385763	0.00467778
0.640804	0.0021191	0.00309832	0.00339665	0.00345115	0.00384266	0.00468801
0.648004	0.00210668	0.00310481	0.00341988	0.00344309	0.00382079	0.00469184
0.655204	0.00209969	0.0031113	0.00343857	0.00343771	0.00379375	0.00468737
0.662404	0.00209853	0.00311686	0.00345372	0.00343502	0.00376439	0.00467587
0.669604	0.0021028	0.00312057	0.00346433	0.00343663	0.00373389	0.00465862
0.676804	0.0021125	0.00312243	0.00347039	0.00344201	0.00370627	0.0046369
0.684004	0.00212687	0.00312243	0.00347241	0.0034533	0.00368555	0.0046139
0.691204	0.00214512	0.00312057	0.00346938	0.00347159	0.00367404	0.0045909
0.698404	0.00216375	0.00311825	0.00346382	0.00349471	0.00367404	0.00457045
0.705605	0.00218122	0.00311825	0.00345776	0.00352052	0.00368555	0.00455512
0.712805	0.00219404	0.00311918	0.00345221	0.00354687	0.00370684	0.0045449
0.720005	0.0022018	0.00312243	0.00344817	0.00357107	0.00373504	0.00454043
0.727205	0.00220452	0.00312613	0.00344463	0.00359258	0.00376727	0.00454298
0.734405	0.00220258	0.00312938	0.0034411	0.00360925	0.00380008	0.00454937
0.741605	0.00219831	0.00313216	0.00343655	0.00362161	0.00383	0.00455832
0.748805	0.0021921	0.0031317	0.00343099	0.0036286	0.00385475	0.0045679
0.756005	0.00218666	0.00312753	0.00342493	0.00363022	0.00387201	0.00457493
0.763205	0.00218433	0.00312011	0.00341837	0.00362753	0.00388295	0.00457684
0.770405	0.00218549	0.00310898	0.0034118	0.00362269	0.0038887	0.00457237
0.777605	0.00219132	0.00309507	0.00340473	0.00361516	0.00388985	0.00456023
0.784805	0.00220064	0.00307885	0.00339867	0.00360387	0.00389043	0.00454362
0.792005	0.00221073	0.00306262	0.00339463	0.00358827	0.00389101	0.00452382
0.799205	0.00222005	0.00304732	0.00339311	0.00356945	0.00389388	0.00450465
0.806405	0.00222587	0.00303341	0.00339362	0.00354902	0.00389906	0.00448549
0.813605	0.00222781	0.00302182	0.00339412	0.00352912	0.00390827	0.00446951
0.820805	0.0022251	0.00301394	0.00339564	0.00351192	0.00391978	0.00445801
0.828005	0.00221733	0.0030093	0.00339463	0.00349955	0.00393244	0.00445099
0.835205	0.00220685	0.00300838	0.0033916	0.00349417	0.0039451	0.00444779
0.842405	0.00219481	0.0030107	0.00338554	0.00349632	0.00395546	0.00444715
0.849605	0.00218394	0.00301626	0.00337645	0.00350708	0.00396237	0.00444715
0.856805	0.00217501	0.00302414	0.00336432	0.00352428	0.00396582	0.00444588
0.864006	0.00217113	0.00303295	0.00335018	0.00354579	0.00396467	0.00444588
0.871206	0.00217152	0.00304129	0.00333402	0.00356784	0.00395892	0.00444843
0.878406	0.00217734	0.00304825	0.00331937	0.00358881	0.00394856	0.00445226
0.885606	0.00218744	0.00305196	0.00330826	0.0036071	0.00393474	0.00445929
0.892806	0.00219986	0.00305288	0.00330422	0.00362108	0.00391978	0.00446951
0.900006	0.00221228	0.00304964	0.00330775	0.00362968	0.00390424	0.00448293
0.907206	0.00222393	0.00304408	0.00331988	0.00363183	0.00388813	0.00449635
0.914406	0.00223364	0.00303712	0.00334008	0.00363022	0.00387144	0.0045104
0.921606	0.0022414	0.00303156	0.00336685	0.00362484	0.00385417	0.00452062
0.928806	0.00224723	0.00302924	0.00339917	0.00361677	0.00383921	0.0045251
0.936006	0.00225189	0.00303295	0.00343301	0.00360548	0.00382597	0.0045219
0.943206	0.00225538	0.00304129	0.00346534	0.0035915	0.00381677	0.0045104
0.950406	0.00225965	0.00305474	0.00349312	0.00357537	0.00381043	0.00449315
0.957606	0.00226431	0.00307189	0.00351433	0.00355709	0.00380756	0.00447079
0.964806	0.00227052	0.00308951	0.00352847	0.0035388	0.00380986	0.00444843
0.972006	0.00227712	0.00310434	0.00353706	0.00351945	0.00381792	0.00442926
0.979206	0.00228217	0.00311454	0.00353959	0.00349955	0.00383115	0.00441649
0.986406	0.00228644	0.00311686	0.00353858	0.00347858	0.00384842	0.00441265
0.993606	0.00228799	0.00310944	0.00353453	0.00345922	0.00386799	0.00441713
1.00081	0.00228761	0.00309322	0.00352898	0.00344363	0.00388928	0.0044299
1.00801	0.00228528	0.00306957	0.00352292	0.00343287	0.00391	0.00444907
1.01521	0.00228178	0.00304083	0.00351686	0.00342642	0.00392841	0.00447143
1.02241	0.0022779	0.00301116	0.0035108	0.00342534	0.00394223	0.00449443
1.02961	0.00227518	0.00298427	0.00350322	0.00342911	0.00394856	0.00451551
1.03681	0.00227518	0.00296433	0.00349463	0.00343771	0.00394625	0.00453212
1.04401	0.00227906	0.00295228	0.00348403	0.003449	0.00393532	0.00454298
1.05121	0.00228761	0.00294996	0.0034714	0.00346137	0.00391518	0.00454809
1.05841	0.00230042	0.00295738	0.00345625	0.00347051	0.0038864	0.00454809
1.06561	0.00231634	0.00297268	0.00343806	0.00347643	0.00385187	0.00454426
1.07281	0.00233459	0.00299308	0.00341786	0.00347858	0.00381561	0.00453596
1.08001	0.00235206	0.00301626	0.00339867	0.00347696	0.00378108	0.0045251
1.08721	0.0023672	0.00303898	0.00338251	0.0034732	0.00375288	0.00451487
1.09441	0.00237768	0.00305984	0.0033719	0.00346836	0.00373332	0.00450657
1.10161	0.00238156	0.00307838	0.00336836	0.00346513	0.00372296	0.00450337
1.10881	0.00237885	0.00309322	0.00337139	0.00346352	0.00372123	0.00450465
1.11601	0.00236798	0.00310527	0.00337948	0.00346513	0.00372814	0.00450976
1.12321	0.00234973	0.00311501	0.0033916	0.00347051	0.00373965	0.00451743
1.13041	0.00232566	0.00312196	0.00340523	0.00347858	0.00375346	0.00452701
1.13761	0.00229809	0.00312799	0.00341483	0.00348826	0.00376727	0.00453596
1.14481	0.00226819	0.0031317	0.00341837	0.00350009	0.00377936	0.00454234
1.15201	0.00223946	0.00313402	0.00341281	0.00351084	0.00378914	0.00454426
1.15921	0.00221423	0.00313448	0.00339867	0.00352106	0.00379835	0.00454107
1.16641	0.00219404	0.00313309	0.00337847	0.00352966	0.00380756	0.00453404
1.17361	0.00218006	0.00312938	0.00335473	0.00353665	0.00381734	0.00452701
1.18081	0.00217501	0.00312382	0.0033325	0.00353988	0.0038277	0.00452318
1.18801	0.00217851	0.00311593	0.00331432	0.00354042	0.00383921	0.00452382
1.19521	0.00218899	0.00310574	0.00330321	0.00353665	0.0038513	0.00452893
1.20241	0.00220413	0.00309415	0.00330018	0.0035302	0.00386281	0.00453787
1.20961	0.0022216	0.0030807	0.00330674	0.00352321	0.00387259	0.00455065
1.21681	0.00223946	0.00306772	0.00332139	0.00351676	0.00388007	0.00456343
1.22401	0.00225538	0.00305706	0.00334109	0.00351299	0.00388583	0.00457429
1.23121	0.00226742	0.00304964	0.00336382	0.00351138	0.00388985	0.00458004
1.23841	0.00227596	0.00304778	0.00338705	0.00351461	0.00389043	0.00457876
1.24561	0.00227984	0.00305149	0.00340826	0.00352267	0.0038887	0.00457109
1.25281	0.00228062	0.00306077	0.00342695	0.00353396	0.00388468	0.00455832
1.26001	0.00228062	0.00307375	0.0034416	0.00354526	0.00387777	0.00454298
1.26721	0.00228062	0.00308858	0.0034512	0.00355494	0.00386741	0.00452829
1.27441	0.00228139	0.00310249	0.00345625	0.00356031	0.00385475	0.00451232
1.28161	0.00228295	0.00311408	0.00345726	0.00356193	0.00383979	0.00449826
1.28881	0.00228489	0.00312011	0.00345524	0.00356246	0.00382425	0.0044874
1.29601	0.00228761	0.00312243	0.00345069	0.00356139	0.00380986	0.00447974
1.30321	0.00228955	0.00312103	0.00344615	0.00356085	0.00380008	0.00447654
1.31041	0.00229032	0.00311872	0.0034416	0.00356193	0.0037949	0.00447718
1.31761	0.00228799	0.0031164	0.00343756	0.00356677	0.00379662	0.00448165
1.32481	0.00228334	0.00311593	0.00343453	0.00357591	0.00380353	0.00449187
1.33201	0.00227596	0.00311779	0.003432	0.00358881	0.00381619	0.00450785
1.33921	0.00226703	0.00312057	0.00342897	0.00360226	0.00383173	0.00452765
1.34641	0.00225693	0.00312428	0.00342544	0.00361301	0.00384842	0.00455001
1.35361	0.002248	0.00312706	0.00341988	0.00361946	0.00386281	0.00457173
1.36081	0.00224063	0.00312845	0.00341281	0.00361946	0.00387489	0.00459281
1.36801	0.0022383	0.00312799	0.00340523	0.00361516	0.00388237	0.0046107
1.37521	0.00224179	0.00312706	0.00339564	0.00360548	0.00388525	0.00462412
1.38241	0.00224995	0.0031266	0.00338756	0.00359365	0.0038841	0.00463179
1.38961	0.00226353	0.0031266	0.00338099	0.00357967	0.0038795	0.00463498
1.39681	0.00227945	0.00312892	0.00337645	0.00356569	0.00387201	0.0046337
1.40401	0.00229615	0.00313309	0.00337594	0.00355386	0.00386223	0.00463115
1.41121	0.00231168	0.00314004	0.00337695	0.00354311	0.00385072	0.00462795
1.41841	0.00232371	0.00314653	0.00338049	0.00353504	0.00383979	0.00462476
1.42561	0.00232993	0.00315302	0.00338554	0.00352912	0.00383	0.00462093
1.43281	0.00233109	0.0031572	0.00339109	0.00352428	0.00382367	0.00461837
1.44001	0.00232721	0.00315905	0.00339715	0.0035216	0.00382022	0.00461581
1.44721	0.00232022	0.00315998	0.00340473	0.00351998	0.00381964	0.00461326
1.45441	0.00231129	0.00316044	0.00341382	0.00351998	0.00382022	0.00461006
1.46161	0.00230275	0.00316137	0.00342544	0.0035216	0.00382022	0.00460559
1.46881	0.00229537	0.00316322	0.00343907	0.00352482	0.00381964	0.00459984
1.47601	0.00229071	0.00316461	0.00345574	0.00352966	0.00381734	0.00459345
1.48321	0.00228916	0.00316554	0.00347443	0.0035345	0.00381389	0.00458643
1.49041	0.00228916	0.00316508	0.00349261	0.00353827	0.00380928	0.00458004
1.49761	0.00229032	0.00316183	0.00350928	0.00354042	0.00380353	0.00457301
1.50481	0.00229188	0.00315395	0.0035209	0.00354042	0.00379835	0.00456854
1.51201	0.00229304	0.00314097	0.00352847	0.0035388	0.00379547	0.00456726
1.51921	0.00229382	0.00312428	0.00353049	0.0035345	0.00379547	0.00457045
1.52641	0.00229421	0.00310388	0.00352898	0.00352966	0.00379605	0.00457748
1.53361	0.00229498	0.00308255	0.00352292	0.00352267	0.00379605	0.0045877
1.54081	0.00229654	0.00306308	0.00351332	0.00351676	0.00379259	0.00459984
1.54801	0.0022977	0.00304639	0.0035017	0.00351084	0.00378684	0.00461262
1.55521	0.00230003	0.00303341	0.00348807	0.00350654	0.0037759	0.00462604
1.56241	0.00230197	0.00302553	0.00347494	0.00350439	0.00376324	0.00463881
1.56961	0.00230236	0.00302182	0.0034618	0.00350439	0.0037477	0.00465223
1.57681	0.00230003	0.00302182	0.00344918	0.00350762	0.00373274	0.00466437
1.58401	0.00229343	0.00302507	0.00343806	0.00351245	0.00371835	0.00467715
1.59121	0.00228372	0.00303017	0.00342746	0.00351998	0.00370799	0.00468992
1.59841	0.00227091	0.00303805	0.00341736	0.00352751	0.00370281	0.00470334
1.60561	0.00225732	0.00304686	0.00340978	0.0035345	0.00370166	0.00471484
1.61281	0.00224412	0.00305845	0.0034022	0.00353988	0.00370512	0.00472314
1.62001	0.00223286	0.00307236	0.00339614	0.00354472	0.00371087	0.00472506
1.62721	0.00222549	0.00308858	0.00339008	0.00354741	0.0037172	0.00471995
1.63441	0.00222277	0.00310666	0.00338251	0.00354956	0.00372353	0.00470781
1.64161	0.00222393	0.00312521	0.00337493	0.00355117	0.00372814	0.00469056
1.64881	0.00222743	0.00314422	0.00336685	0.00355386	0.00373044	0.0046714
1.65601	0.00223286	0.00316183	0.00335927	0.0035587	0.00373217	0.00465159
1.66321	0.00223869	0.00317528	0.0033517	0.00356569	0.00373332	0.00463434
1.67041	0.0022449	0.00318362	0.00334513	0.00357322	0.00373504	0.00462093
1.67761	0.00225189	0.00318548	0.00333856	0.0035786	0.0037385	0.00461134
1.68481	0.00225771	0.0031813	0.00333301	0.00357967	0.00374425	0.00460687
1.69201	0.00226392	0.00317296	0.00332846	0.00357429	0.00375461	0.00460431
1.69921	0.00226975	0.00316044	0.00332442	0.00356193	0.00376785	0.00460304
1.70641	0.00227557	0.00314607	0.0033219	0.00354418	0.00378339	0.00460112
1.71361	0.00228139	0.00313309	0.0033219	0.00352052	0.00379892	0.00459856
1.72081	0.00228605	0.00312428	0.00332493	0.00349471	0.00381216	0.00459601
1.72801	0.00228955	0.00312057	0.00333301	0.00346944	0.00382079	0.00459473
1.73521	0.00229188	0.0031215	0.00334463	0.00344954	0.00382425	0.00459409
1.74241	0.00229343	0.00312706	0.00336079	0.00343717	0.00382137	0.00459154
1.74961	0.00229459	0.00313355	0.00337796	0.00343502	0.00381389	0.00458643
1.75681	0.00229615	0.00313912	0.00339362	0.00344255	0.0038018	0.0045762
1.76401	0.00229809	0.00314143	0.00340624	0.00345868	0.00378741	0.00456023
1.77121	0.00229925	0.00313912	0.00341332	0.00348019	0.00377188	0.00453787
1.77841	0.00230158	0.00313123	0.00341483	0.00350385	0.00375864	0.00450912
1.78561	0.00230236	0.00311918	0.00341079	0.00352751	0.00375001	0.0044791
1.79281	0.00230275	0.00310481	0.00340422	0.00354848	0.00374713	0.00445099
1.80001	0.00230197	0.00309229	0.00339715	0.00356461	0.00375058	0.00442735
1.80721	0.00230081	0.00308302	0.00339261	0.00357429	0.00376152	0.00441393
1.81441	0.00229925	0.00307931	0.0033921	0.00357806	0.00377993	0.00441074
1.82161	0.00229887	0.00308024	0.00339665	0.00357698	0.00380353	0.0044184
1.82881	0.00229925	0.00308487	0.00340574	0.00357268	0.00383173	0.00443501
1.83601	0.00230081	0.00308997	0.00341887	0.0035673	0.00386165	0.00445801
1.84321	0.00230469	0.00309415	0.00343251	0.003563	0.00389043	0.00448357
1.85041	0.00231129	0.00309368	0.00344665	0.00355978	0.0039146	0.00450785
1.85761	0.00232022	0.00308858	0.00345776	0.00355978	0.00393244	0.00452893
1.86481	0.00233109	0.00307838	0.00346635	0.00356408	0.00394223	0.00454682
1.87201	0.00234119	0.00306679	0.00347241	0.00357161	0.00394338	0.00456023
1.87921	0.00234934	0.00305613	0.00347544	0.00358075	0.00393762	0.00456854
1.88641	0.00235361	0.00305057	0.00347595	0.00358827	0.00392669	0.00457301
1.89361	0.00235206	0.00305288	0.00347544	0.00359311	0.00391115	0.00457493
1.90081	0.00234313	0.00306401	0.00347342	0.00359365	0.00389388	0.00457301
1.90801	0.00232566	0.00308302	0.0034719	0.00358881	0.00387777	0.00456918
1.91521	0.0023012	0.0031062	0.0034714	0.00357806	0.00386396	0.00456343
1.92241	0.00227324	0.00312892	0.0034719	0.00356246	0.00385245	0.00455704
1.92961	0.00224529	0.003147	0.00347494	0.00354418	0.00384209	0.00455129
1.93681	0.00222121	0.0031572	0.00348251	0.00352536	0.00383288	0.00454554
1.94401	0.00220452	0.00315766	0.00349413	0.00350815	0.00382367	0.00454171
1.95121	0.00219714	0.00314792	0.00350979	0.0034931	0.00381389	0.00454107
1.95841	0.0021987	0.00313077	0.00352948	0.00348234	0.00380526	0.00454298
1.96561	0.00220763	0.00311037	0.00355171	0.00347589	0.00379605	0.00454618
1.97281	0.00222121	0.00309044	0.00357444	0.00347374	0.00378741	0.00455001
1.98001	0.00223636	0.00307514	0.00359615	0.00347589	0.00378166	0.00455065
1.98721	0.002248	0.00306772	0.00361484	0.00348234	0.00378108	0.00454682
1.99441	0.00225538	0.00306957	0.00362898	0.00349148	0.00378684	0.00453979
2.00161	0.0022581	0.00307931	0.00363808	0.00350385	0.0037995	0.00452637
2.00881	0.00225771	0.00309693	0.00364262	0.00351783	0.00381677	0.00450976
2.01601	0.00225655	0.00311918	0.00364111	0.00353181	0.00383863	0.0044906
2.02321	0.00225655	0.00314422	0.00363403	0.00354633	0.00386396	0.00447015
2.03041	0.00225849	0.00316925	0.0036209	0.00355978	0.00389101	0.00445099
2.03761	0.00226353	0.00319104	0.00360272	0.00357322	0.00391518	0.00443374
2.04481	0.00227169	0.00320773	0.00357949	0.00358505	0.00393474	0.00441968
2.05201	0.00228217	0.00321886	0.00355171	0.00359688	0.00394683	0.0044101
2.05921	0.00229343	0.00322488	0.0035214	0.00360763	0.00395259	0.00440179
2.06641	0.00230352	0.00322581	0.00349009	0.00361731	0.00395201	0.00439477
2.07361	0.00231051	0.00322303	0.0034613	0.00362484	0.00394625	0.00438582
2.08081	0.00231401	0.00321793	0.00343907	0.00363076	0.00393417	0.00437496
2.08801	0.00231517	0.0032119	0.00342493	0.00363291	0.00391748	0.00436346
2.09521	0.00231517	0.00320634	0.00342291	0.00363183	0.00390021	0.0043526
2.10241	0.0023144	0.00320263	0.003432	0.00362645	0.0038841	0.00434557
2.10961	0.00231401	0.00320031	0.00345221	0.00361839	0.00387086	0.00434493
2.11681	0.0023144	0.00319939	0.0034815	0.00360925	0.00386338	0.00435452
2.12401	0.00231556	0.00319985	0.00351686	0.00360172	0.00386281	0.00437688
2.13121	0.00231828	0.00320124	0.00355474	0.00359742	0.00387201	0.00441585
2.13841	0.00232177	0.00320217	0.00359211	0.00359688	0.00389216	0.00447079
2.14561	0.00232527	0.00320309	0.00362494	0.00360226	0.00392266	0.00453851
2.15281	0.00232798	0.00320263	0.0036507	0.00361086	0.00396007	0.00461454
2.16001	0.00233031	0.00320263	0.00366939	0.00362377	0.0040015	0.00469312
2.16721	0.00233187	0.00320309	0.0036805	0.00363936	0.00404294	0.0047685
2.17441	0.00233303	0.00320495	0.00368404	0.00365657	0.00408207	0.00483558
2.18161	0.00233497	0.00320819	0.00368252	0.00367485	0.0041166	0.00489244
2.18881	0.00233769	0.00321422	0.00367596	0.00369367	0.00414768	0.00493844
2.19601	0.00234274	0.00322303	0.00366838	0.00371303	0.00417934	0.00497614
2.20321	0.00234934	0.00323601	0.00366282	0.00373292	0.00421847	0.00501447
2.21041	0.00235866	0.00325455	0.00366484	0.00375658	0.00427717	0.00506877
2.21761	0.00237108	0.0032782	0.00368	0.00378562	0.00436868	0.00515693
2.22481	0.002387	0.0033088	0.00371333	0.00382165	0.00450795	0.00530324
2.23201	0.00240641	0.0033482	0.00377041	0.00387005	0.00470477	0.00552364
2.23921	0.00242816	0.00339827	0.00385374	0.00393511	0.0049626	0.00582774
2.24641	0.00245223	0.00346179	0.00396587	0.00402653	0.00528316	0.00621937
2.25361	0.00247785	0.00354292	0.00411234	0.00415182	0.00567911	0.00670555
2.26081	0.00250425	0.00365002	0.00430629	0.00431636	0.00619419	0.0073195
2.26801	0.0025291	0.00379744	0.00457499	0.00452446	0.00691012	0.00814492
2.27521	0.00255162	0.00400885	0.00495683	0.00478365	0.00794546	0.0093249
2.28241	0.0025722	0.00431159	0.00549626	0.00511489	0.00943026	0.0110403
2.28961	0.00259161	0.00473579	0.00623872	0.00556551	0.0114946	0.0134814
2.29681	0.0026118	0.00531206	0.00723928	0.00621132	0.0142996	0.0168501
2.30401	0.00263626	0.00608212	0.0085843	0.00714644	0.0181245	0.0214519
2.31121	0.00266965	0.00710902	0.0104132	0.00847248	0.0234381	0.0278342
2.31841	0.00271546	0.00847621	0.0129073	0.0103045	0.0308685	0.0368454
2.32561	0.00277992	0.0102667	0.0162322	0.0128163	0.0410227	0.0494815
2.33281	0.00286883	0.0125221	0.0204632	0.0162932	0.0542341	0.0665412
2.34001	0.00299035	0.0152116	0.0255292	0.0211441	0.0703633	0.0882493
2.34722	0.00315419	0.0182204	0.0311971	0.0278119	0.0887317	0.114049
2.35442	0.00337395	0.0213586	0.0370894	0.0366184	0.108148	0.14257
2.36162	0.0036597	0.0243776	0.0427053	0.0475999	0.12696	0.171692
2.36882	0.00402156	0.0269873	0.0474632	0.0604232	0.143187	0.198667
2.37602	0.00446495	0.0288955	0.0507825	0.0743735	0.154797	0.220393
2.38322	0.00499181	0.0298645	0.0522139	0.0883932	0.16015	0.233963
2.39042	0.00559555	0.0297764	0.0515669	0.101148	0.158448	0.237386
2.39762	0.00625753	0.0286716	0.0489632	0.111181	0.149946	0.230144
2.40482	0.00694513	0.0267342	0.0447923	0.117185	0.135842	0.213293
2.41202	0.00761409	0.0242399	0.0396052	0.118318	0.117943	0.189112
2.41922	0.00821745	0.0214935	0.0340034	0.114431	0.0982984	0.160547
2.42642	0.0087148	0.0187846	0.028549	0.106086	0.07889	0.130696
2.43362	0.00907627	0.0163479	0.0236988	0.0943927	0.061379	0.102384
2.44082	0.00928593	0.0143391	0.0197394	0.0807537	0.0468757	0.0777936
2.44802	0.00934727	0.0128165	0.016764	0.0666232	0.0358167	0.0581682
2.45522	0.00928399	0.0117567	0.0146983	0.0533079	0.0280105	0.0437234
2.46242	0.00913451	0.0110864	0.0133724	0.0417903	0.0228638	0.0338459
2.46962	0.0089462	0.0107247	0.0126002	0.0326101	0.0196622	0.0274981
2.47682	0.00876295	0.0106098	0.012236	0.0258439	0.0177855	0.0236189
2.48402	0.00861696	0.0107025	0.0121815	0.0212113	0.0167904	0.0213631
2.49122	0.008523	0.0109802	0.0123784	0.0182554	0.0163956	0.0201594
2.49842	0.00848107	0.0114257	0.0127891	0.0165078	0.0164313	0.0196547
2.50562	0.00848146	0.012027	0.0133856	0.0155947	0.0167968	0.0196407
2.51282	0.00851136	0.0127781	0.0141558	0.0152543	0.0174379	0.0199985
2.52002	0.00856921	0.0136867	0.0150988	0.0153205	0.0183345	0.0206712
2.52722	0.00866549	0.0147702	0.0162287	0.015698	0.0194884	0.0216429
2.53442	0.00882429	0.0160502	0.0175611	0.0163389	0.0209099	0.0229187
2.54162	0.00907239	0.0175394	0.0191061	0.0172283	0.0226002	0.0245082
2.54882	0.00943152	0.0192264	0.0208476	0.0183726	0.0245333	0.0264012
2.55602	0.00991335	0.0210637	0.022731	0.0197799	0.0266425	0.0285484
2.56322	0.0105233	0.0229562	0.0246564	0.0214501	0.0288093	0.0308471
2.57042	0.0112664	0.0247629	0.0264721	0.023352	0.0308581	0.0331297
2.57762	0.0121524	0.0263067	0.027996	0.0254142	0.0325778	0.0351792
2.58482	0.0131988	0.0274083	0.0290425	0.0275151	0.0337541	0.0367521
2.59202	0.0144253	0.0279243	0.0294703	0.0294827	0.0342266	0.0376337
2.59922	0.0158436	0.0277954	0.0292284	0.0311142	0.0339359	0.0376919
2.60642	0.0174459	0.0270759	0.0283854	0.0322133	0.0329605	0.036931
2.61362	0.0191935	0.025947	0.0271449	0.032637	0.0315315	0.035514
2.62082	0.0210101	0.0247073	0.0258297	0.0323456	0.0300139	0.0337654
2.62802	0.0227778	0.0237304	0.0248392	0.0314293	0.0288605	0.0321401
2.63522	0.0243421	0.0233976	0.0245685	0.0301226	0.0285239	0.0311473
2.64242	0.0255391	0.0240035	0.0253135	0.0287788	0.0293469	0.0312451
2.64962	0.0262321	0.0256832	0.0271954	0.0278216	0.0314745	0.032724
2.65682	0.0263576	0.0283703	0.0301198	0.0276592	0.034809	0.0356296
2.66402	0.0259573	0.0318066	0.0337932	0.0285895	0.0390286	0.0397414
2.67122	0.0251986	0.0355905	0.0377778	0.0307227	0.0436453	0.0446191
2.67842	0.0243561	0.0392498	0.0415719	0.0339518	0.048098	0.049677
2.68562	0.0237679	0.0423431	0.0447145	0.0379686	0.0518665	0.0543005
2.69282	0.0237667	0.0445508	0.0468854	0.0423237	0.0545811	0.0579689
2.70002	0.0245999	0.0457413	0.0479733	0.0465153	0.056097	0.0603691
2.70722	0.0263684	0.0459889	0.0480799	0.0500858	0.0565056	0.061452
2.71442	0.0290004	0.0455438	0.0474869	0.0527132	0.05612	0.0614226
2.72162	0.0322618	0.0448229	0.0466399	0.0542747	0.0554703	0.0607186
2.72882	0.0358007	0.0444395	0.0461752	0.0548689	0.0553425	0.0600254
2.73602	0.0392189	0.0452309	0.0469561	0.0548421	0.0567911	0.0603199
2.74322	0.0421511	0.048204	0.0500174	0.0548189	0.0610303	0.0628402
2.75042	0.0443408	0.0543339	0.0563637	0.0557218	0.0691668	0.0688973
2.75762	0.045697	0.0642835	0.0666859	0.0587003	0.0818694	0.0795325
2.76482	0.0463365	0.0781714	0.0811125	0.0649153	0.0991197	0.0951797
2.77202	0.0466203	0.0954642	0.0991023	0.0752312	0.120118	0.115469
2.77922	0.0471922	0.114985	0.119445	0.0899333	0.143309	0.139195
2.78642	0.048949	0.134971	0.140323	0.108571	0.166472	0.164374
2.79362	0.0529034	0.153217	0.159447	0.129938	0.186922	0.188381
2.80082	0.0599351	0.167363	0.174354	0.152136	0.201913	0.208237
2.80802	0.0705229	0.17537	0.1829	0.172738	0.209223	0.221143
2.81522	0.0845611	0.176024	0.183787	0.189115	0.207704	0.225121
2.82242	0.101305	0.169241	0.17689	0.198944	0.19755	0.219524
2.82962	0.119403	0.156024	0.16323	0.200742	0.180179	0.205143
2.83682	0.136999	0.138171	0.144659	0.194222	0.157844	0.183928
2.84402	0.15195	0.117879	0.123465	0.180298	0.13319	0.158525
2.85122	0.162202	0.0973895	0.101991	0.160817	0.108831	0.131807
2.85842	0.166253	0.0786754	0.082308	0.13816	0.0869908	0.106451
2.86562	0.163517	0.0631629	0.0659217	0.114835	0.0691887	0.0845719
2.87282	0.154431	0.0515587	0.0535928	0.0931231	0.0560895	0.0674363
2.88002	0.140287	0.0438767	0.0453514	0.074751	0.0475881	0.0554013
2.88722	0.122923	0.0396657	0.040731	0.0606974	0.0431095	0.0481144
2.89442	0.104387	0.0383347	0.0391041	0.0511909	0.04197	0.0448804
2.90162	0.0866429	0.0394334	0.0399764	0.045913	0.0436626	0.0450286
2.90882	0.0712986	0.0427951	0.0431306	0.0443278	0.047968	0.048131
2.91602	0.0594083	0.0485221	0.0486294	0.045969	0.0549276	0.0540475
2.92322	0.051411	0.0568606	0.056696	0.0505994	0.0646916	0.0628326
2.93042	0.0472694	0.0680285	0.0675451	0.0581969	0.0773551	0.0745558
2.93762	0.0467348	0.0821451	0.0812791	0.0688257	0.0929139	0.089189
2.94482	0.049597	0.0994341	0.0980402	0.0825518	0.111513	0.106707
2.95202	0.0557936	0.120726	0.118466	0.099578	0.133978	0.12752
2.95922	0.0653929	0.148002	0.144272	0.120656	0.162344	0.153071
2.96642	0.0786044	0.184543	0.178515	0.147594	0.199941	0.186169
2.97362	0.0960232	0.234353	0.225159	0.183423	0.25075	0.230673
2.98082	0.119093	0.300943	0.287957	0.23193	0.318169	0.290439
2.98802	0.150471	0.385971	0.369059	0.296558	0.403676	0.367945
2.99522	0.193854	0.488168	0.46786	0.379106	0.505795	0.463078
3.00242	0.253055	0.602764	0.580317	0.478655	0.619545	0.572391
3.00962	0.330643	0.721406	0.698775	0.590949	0.736399	0.688835
3.01682	0.426673	0.832716	0.812362	0.708249	0.8449	0.802076
3.02402	0.537938	0.923743	0.908264	0.819792	0.93222	0.899614
3.03122	0.657732	0.98236	0.973964	0.913091	0.986595	0.968891
3.03842	0.776113	1	1	0.976135	1	1
3.04562	0.880801	0.9737	0.982222	1	0.970042	0.988049
3.05282	0.959002	0.906677	0.922685	0.980922	0.900394	0.934248
3.06002	1	0.807386	0.828953	0.921081	0.79977	0.845427
3.06722	0.997702	0.687626	0.712338	0.827923	0.680019	0.732393
3.07442	0.952085	0.560375	0.585744	0.712491	0.553973	0.607811
3.08162	0.869013	0.43772	0.461565	0.587365	0.433408	0.484103
3.08882	0.758744	0.329098	0.34985	0.464607	0.327331	0.371577
3.09602	0.63383	0.240104	0.256972	0.353972	0.240883	0.277027
3.10322	0.507012	0.172213	0.185157	0.261644	0.175166	0.203149
3.11042	0.38933	0.123512	0.13304	0.189822	0.128049	0.148958
3.11762	0.288598	0.0901132	0.0969921	0.137261	0.0955918	0.111043
3.12482	0.20858	0.0676665	0.072662	0.100543	0.0735171	0.0851009
3.13202	0.149145	0.0524183	0.0561475	0.0755108	0.0582039	0.0671737
3.13922	0.107349	0.0416578	0.0445479	0.0583819	0.0470869	0.0542801
3.14642	0.0789729	0.03368	0.0359979	0.0462954	0.0385895	0.0445041
3.15362	0.0598676	0.0275195	0.0294243	0.0373744	0.0318469	0.0367623
3.16082	0.0467426	0.022666	0.0242553	0.0305205	0.0264244	0.0305123
3.16802	0.0373588	0.0188444	0.0201854	0.0251394	0.0220995	0.0254895
3.17522	0.030364	0.015881	0.0170252	0.0209113	0.0187241	0.0215426
3.18242	0.0250025	0.0136297	0.0146205	0.0176381	0.0161574	0.018531
3.18962	0.0208567	0.0119515	0.0128249	0.0151559	0.0142467	0.0162962
3.19682	0.0176699	0.0107099	0.0114956	0.0133072	0.0128373	0.0146671
3.20402	0.0152488	0.00978592	0.0105041	0.0119403	0.0117904	0.0134795
3.21122	0.0134247	0.00908355	0.00975103	0.010924	0.0109951	0.0125972
3.21842	0.012048	0.00853185	0.00916211	0.010155	0.0103753	0.0119225
3.22562	0.0109946	0.00808446	0.00868936	0.00956031	0.00988031	0.0113878
3.23282	0.0101712	0.00771172	0.00830398	0.00909463	0.00948321	0.0109572
3.24002	0.00951073	0.007396	0.00798629	0.00873113	0.00916496	0.0106116
3.24722	0.0089695	0.0071271	0.00772719	0.00845258	0.00891576	0.0103413
3.25442	0.00851873	0.00689808	0.00751657	0.00824932	0.00872987	0.0101433
3.26162	0.00813863	0.00670661	0.00734888	0.00811274	0.00860384	0.010013
3.26882	0.00781715	0.00655083	0.00721655	0.00803638	0.0085342	0.00994844
3.27602	0.00754499	0.00643215	0.00711604	0.00801648	0.00852327	0.00995035
3.28322	0.00731941	0.00635055	0.00704584	0.00805197	0.00857564	0.01002
3.29042	0.00713887	0.00630976	0.00700947	0.00815092	0.00870973	0.0101733
3.29762	0.00700725	0.00631857	0.00702311	0.00834074	0.00896986	0.0104499
3.30482	0.00693271	0.00639321	0.00711402	0.00868004	0.00943142	0.0109342
3.31202	0.00692649	0.00655733	0.00732464	0.0092581	0.0101997	0.0117558
3.31922	0.00700143	0.00683364	0.00769739	0.0101728	0.0113772	0.013061
3.32642	0.00716605	0.00723837	0.00826206	0.0115042	0.013026	0.0149648
3.33362	0.0074188	0.00777013	0.00902069	0.0132728	0.015137	0.0174992
3.34082	0.00774688	0.00840343	0.00993791	0.0154275	0.0176169	0.0205881
3.34802	0.00812271	0.00909467	0.0109486	0.017836	0.0202872	0.0240425
3.35522	0.00850903	0.00977896	0.0119562	0.020295	0.0229012	0.0275709
3.36242	0.0088604	0.0103793	0.0128451	0.0225481	0.0251652	0.0308042
3.36962	0.00912946	0.0108165	0.0134962	0.0243183	0.0267841	0.0333405
3.37682	0.00927156	0.0110238	0.0138114	0.0253604	0.0275242	0.0348259
3.38402	0.00925836	0.010963	0.0137386	0.0255185	0.0272716	0.0350361
3.39122	0.00907976	0.0106362	0.013282	0.0247657	0.0260578	0.0339366
3.39842	0.00874858	0.0100808	0.0125002	0.0232041	0.0240493	0.0316814
3.40562	0.00829781	0.00936264	0.0114905	0.0210349	0.0214998	0.0285676
3.41282	0.00777289	0.00856106	0.0103642	0.0185146	0.0186971	0.0249644
3.42002	0.00722273	0.00775576	0.00923484	0.0159071	0.015918	0.0212564
3.42722	0.00669626	0.0070163	0.00819943	0.0134513	0.0133967	0.0177803
3.43442	0.00623268	0.0063895	0.00732413	0.0113262	0.0112863	0.0147898
3.44162	0.00585646	0.00589946	0.00663925	0.0096286	0.00965126	0.012417
3.44882	0.0055742	0.00554526	0.00613922	0.008373	0.00846744	0.0106729
3.45602	0.00537929	0.00530511	0.00579324	0.00750725	0.0076531	0.00947631
3.46322	0.00525117	0.0051498	0.0055604	0.0069464	0.00710809	0.00869562
3.47042	0.00516769	0.00505012	0.0054013	0.00659795	0.00674034	0.00820177
3.47762	0.00510479	0.00498105	0.00528614	0.00638125	0.00648194	0.00788554
3.48482	0.005045	0.00492541	0.0051922	0.00623821	0.00628569	0.00767152
3.49202	0.00497512	0.00487163	0.00510735	0.00612636	0.00612513	0.0075086
3.49922	0.00489087	0.00481414	0.00502451	0.00602204	0.00598355	0.00736741
3.50642	0.00479264	0.00475202	0.0049437	0.00591073	0.00585636	0.00723261
3.51362	0.00468664	0.00468572	0.00486642	0.00578921	0.00574356	0.00709909
3.52082	0.00458142	0.00461711	0.00479672	0.00566015	0.00564688	0.00696493
3.52802	0.00448358	0.00454989	0.00473864	0.00552948	0.00557091	0.00683268
3.53522	0.00439856	0.00448776	0.00469318	0.00540527	0.00551509	0.00670683
3.54242	0.00432867	0.00443306	0.00466338	0.00529611	0.00548343	0.00659247
3.54962	0.00427237	0.00438762	0.00465025	0.00520899	0.00547423	0.00649472
3.55682	0.00422462	0.00435285	0.00465278	0.00514662	0.00548804	0.00641934
3.56402	0.00417997	0.00432828	0.00466742	0.00511005	0.00551969	0.0063695
3.57122	0.0041326	0.00431298	0.00468965	0.00509661	0.00556516	0.0063465
3.57842	0.00407824	0.0043051	0.0047144	0.00510306	0.00561695	0.00634842
3.58562	0.00401651	0.00430139	0.00473712	0.0051235	0.00566932	0.00637398
3.59282	0.00394896	0.00429954	0.00475329	0.00515092	0.00571594	0.0064155
3.60002	0.00387985	0.00429768	0.00476187	0.00517888	0.0057522	0.00646661
3.60722	0.00381307	0.00429397	0.00476036	0.00520147	0.00577176	0.00651708
3.61442	0.00375366	0.00428655	0.00474723	0.00521168	0.00577061	0.00655797
3.62162	0.00370513	0.00427404	0.00472399	0.00520523	0.00574587	0.00658033
3.62882	0.00366825	0.00425688	0.00469217	0.00517834	0.00569752	0.0065765
3.63602	0.00364301	0.00423463	0.0046553	0.00512941	0.00562846	0.00654455
3.64322	0.00362787	0.00421006	0.0046154	0.00506219	0.00554444	0.00648386
3.65042	0.0036201	0.00418502	0.0045755	0.00498207	0.00545006	0.00640017
3.65762	0.00361777	0.00415999	0.0045361	0.00489496	0.00535395	0.00630051
3.66482	0.00361933	0.00413588	0.00449923	0.00480731	0.00526244	0.00619318
3.67202	0.00362282	0.00411316	0.00446489	0.0047245	0.00518072	0.00608585
3.67922	0.00362748	0.00409323	0.00443559	0.00465137	0.00511281	0.00598682
3.68642	0.00363563	0.00407607	0.00441135	0.00459222	0.00506159	0.00590185
3.69362	0.00364612	0.00406217	0.00439418	0.00454812	0.00502821	0.00583797
3.70082	0.00366087	0.00405197	0.00438458	0.00451909	0.00501267	0.00579644
3.70802	0.00367834	0.0040464	0.00438357	0.00450511	0.00501267	0.00577791
3.71522	0.00369581	0.00404594	0.00439115	0.00450349	0.00502533	0.00578175
3.72242	0.00371057	0.0040515	0.0044063	0.00451317	0.00504778	0.00580347
3.72962	0.00372183	0.00406356	0.00442751	0.00453307	0.00507655	0.00583988
3.73682	0.00372726	0.00408257	0.00445176	0.00456103	0.00510936	0.0058878
3.74402	0.00372571	0.00410806	0.00447701	0.00459544	0.00514446	0.00594146
3.75122	0.003716	0.00413727	0.00450024	0.00463309	0.00517784	0.00599513
3.75842	0.00369814	0.0041688	0.00451944	0.00467019	0.00520719	0.00604368
3.76562	0.00367407	0.00419893	0.00453459	0.00470407	0.00523136	0.00608712
3.77282	0.00364728	0.00422443	0.00454621	0.00473364	0.0052492	0.00612098
3.78002	0.00362049	0.00424298	0.00455681	0.00475676	0.00526129	0.00614718
3.78722	0.00359525	0.0042541	0.00456792	0.00477505	0.0052682	0.00616507
3.79442	0.0035739	0.00425596	0.00458005	0.00478903	0.00527165	0.00617401
3.80162	0.00355487	0.00424807	0.00459267	0.00479871	0.00527107	0.00617465
3.80882	0.00353896	0.00423092	0.00460429	0.00480623	0.00526589	0.00616698
3.81602	0.00352459	0.00420635	0.00461136	0.00481269	0.00525496	0.00614846
3.82322	0.003511	0.00417714	0.00461136	0.00481806	0.00523769	0.00611971
3.83042	0.00349741	0.00414608	0.00460025	0.00482075	0.00521122	0.00607882
3.83762	0.00348227	0.00411641	0.00457803	0.00482022	0.00517496	0.00602899
3.84482	0.00346596	0.00408952	0.00454368	0.00481269	0.00512892	0.00597149
3.85202	0.00344849	0.0040668	0.00449974	0.00479817	0.0050731	0.00590888
3.85922	0.00343257	0.00404919	0.00445226	0.00477666	0.00501382	0.00584627
3.86642	0.00342054	0.00403806	0.0044068	0.0047487	0.00495339	0.00578877
3.87362	0.00341394	0.0040311	0.00436791	0.00471805	0.00489872	0.00573958
3.88082	0.00341238	0.00402647	0.00434114	0.00468686	0.00485613	0.00570317
3.88802	0.00341471	0.00402137	0.00432902	0.0046589	0.00482678	0.00567953
3.89522	0.00341899	0.00401395	0.00433003	0.00463739	0.00481124	0.00566739
3.90242	0.00342287	0.0040019	0.00434215	0.00462448	0.00480721	0.00566228
3.90963	0.00342403	0.00398613	0.00436084	0.00462018	0.00481124	0.00566036
3.91683	0.00342015	0.0039662	0.00438155	0.00462287	0.00481987	0.00565781
3.92403	0.00340811	0.00394302	0.00439923	0.0046304	0.00482621	0.0056527
3.93123	0.00338676	0.00391752	0.00440882	0.00463631	0.00482678	0.00564056
3.93843	0.00335725	0.00389156	0.00440832	0.00463739	0.0048193	0.00562267
3.94563	0.00332076	0.00386838	0.00439569	0.00462932	0.00480491	0.00560031
3.95283	0.00328154	0.00384844	0.00437296	0.0046105	0.0047865	0.00557731
3.96003	0.00324155	0.00383314	0.00434367	0.004582	0.00477096	0.0055575
3.96723	0.00320506	0.00382248	0.00430932	0.00454705	0.00475887	0.00554537
3.97443	0.00317438	0.00381599	0.00427245	0.00450994	0.00475312	0.00554473
3.98163	0.00315148	0.00381321	0.0042371	0.00447445	0.00475369	0.00555687
3.98883	0.00313633	0.0038146	0.00420427	0.00444542	0.00475945	0.00558242
3.99603	0.00312857	0.00381877	0.004178	0.0044266	0.00476865	0.00561756
4.00323	0.0031274	0.00382526	0.00415831	0.00441746	0.00477671	0.00565908
4.01043	0.00313012	0.00383175	0.00414467	0.00441584	0.00477959	0.00570061
4.01763	0.00313517	0.00383546	0.00413659	0.00441853	0.00477614	0.0057383
4.02483	0.00314216	0.003835	0.00413356	0.00442176	0.00476635	0.00576641
4.03203	0.00314992	0.00383129	0.00413608	0.00442176	0.00475081	0.00578366
4.03923	0.00315924	0.0038248	0.00414366	0.00441692	0.00473297	0.00578877
4.04643	0.00317089	0.00381645	0.00415477	0.0044067	0.00471571	0.00578558
4.05363	0.00318448	0.00380764	0.00416891	0.00439218	0.0047042	0.00577727
4.06083	0.00320079	0.0037993	0.00418406	0.00437497	0.00470017	0.00576961
4.06803	0.00321865	0.0037942	0.00420174	0.0043583	0.00470305	0.00576577
4.07523	0.0032365	0.00379234	0.00421942	0.00434271	0.00471341	0.00576641
4.08243	0.00325204	0.00379327	0.00423508	0.00432981	0.00472779	0.00577089
4.08963	0.00326252	0.0037942	0.0042477	0.00431905	0.00474333	0.00577408
4.09683	0.00326601	0.00379142	0.00425629	0.00430991	0.00475542	0.00577344
4.10403	0.0032598	0.003784	0.00425882	0.00430346	0.00476117	0.0057645
4.11123	0.00324388	0.00377102	0.0042568	0.00429754	0.00475772	0.00574469
4.11843	0.00321748	0.00375526	0.00424821	0.00429324	0.00474506	0.00571211
4.12563	0.00318254	0.00373857	0.00423457	0.00429109	0.00472607	0.00566931
4.13283	0.00314138	0.00372327	0.00421487	0.00429109	0.00470362	0.00562075
4.14003	0.0030979	0.00371399	0.00419013	0.00429216	0.00468003	0.0055722
4.14723	0.00305519	0.00371168	0.00416134	0.00429431	0.00465758	0.00552876
4.15443	0.00301714	0.00371863	0.00412901	0.00429539	0.00463801	0.0054949
4.16163	0.00298608	0.00373208	0.00409568	0.00429485	0.0046219	0.00547062
4.16883	0.0029655	0.00374969	0.00406335	0.00429109	0.00460981	0.00545656
4.17603	0.00295618	0.00376824	0.00403456	0.00428248	0.00460233	0.00545017
4.18323	0.00295929	0.00378539	0.00401133	0.00426958	0.00460118	0.00544826
4.19043	0.00297443	0.00380069	0.00399618	0.00425452	0.00460636	0.0054489
4.19763	0.00299967	0.00381367	0.00399062	0.00423893	0.00462075	0.00545081
4.20483	0.00303306	0.0038248	0.00399466	0.00422602	0.00464607	0.00545529
4.21203	0.00307188	0.00383453	0.00400678	0.00421527	0.00468348	0.00546295
4.21923	0.0031111	0.00384427	0.00402395	0.00420828	0.00473182	0.00547573
4.22643	0.00314798	0.00385447	0.00404365	0.00420398	0.00478534	0.00549298
4.23363	0.00317633	0.00386235	0.00406133	0.00420129	0.00483829	0.0055147
4.24083	0.00319263	0.0038656	0.00407295	0.0041986	0.00488261	0.00553834
4.24803	0.00319418	0.00386281	0.004078	0.00419268	0.00491196	0.00556198
4.25523	0.00318098	0.00385169	0.00407396	0.00418193	0.00492001	0.00558242
4.26243	0.00315303	0.00383314	0.00406133	0.00416526	0.00490563	0.00559456
4.26963	0.00311343	0.00380718	0.00404416	0.00414106	0.00487052	0.00559584
4.27683	0.00306684	0.00377519	0.00402395	0.00411256	0.0048193	0.00558625
4.28403	0.00301792	0.00373996	0.00400476	0.00408084	0.00475945	0.00556709
4.29123	0.00297249	0.00370426	0.0039891	0.00404857	0.00469787	0.00554025
4.29843	0.00293366	0.00367088	0.00397799	0.00401846	0.00464262	0.00550639
4.30563	0.00290493	0.00364306	0.00397143	0.00399319	0.004596	0.00546742
4.31283	0.00288591	0.00362266	0.00396739	0.00397544	0.0045609	0.00542718
4.32003	0.00287581	0.00360875	0.00396587	0.0039663	0.00453557	0.00538757
4.32723	0.00287193	0.00360041	0.00396385	0.00396737	0.00451773	0.00535051
4.33443	0.00287232	0.00359855	0.00395981	0.00397759	0.00450565	0.00531665
4.34163	0.00287426	0.00360134	0.00395173	0.00399641	0.00449586	0.00528726
4.34883	0.00287659	0.00360597	0.00393961	0.00402169	0.00448781	0.00526235
4.35603	0.00287814	0.00361015	0.00392546	0.00405072	0.00447917	0.00524446
4.36323	0.00287814	0.00361061	0.00390981	0.00407976	0.00447112	0.00523488
4.37043	0.00287814	0.00360505	0.00389516	0.00410611	0.00446421	0.00523168
4.37763	0.00287814	0.00359346	0.00388203	0.00412654	0.00445961	0.00523424
4.38483	0.00287931	0.00357816	0.00387243	0.00413999	0.00445846	0.00523807
4.39203	0.00288047	0.00355961	0.00386738	0.00414483	0.00445961	0.00524318
4.39923	0.00288203	0.0035406	0.00386637	0.00414106	0.00446364	0.00524765
4.40643	0.00288358	0.00352252	0.00387041	0.00412923	0.00446882	0.00525021
4.41363	0.00288436	0.00350722	0.00387799	0.00411149	0.00447515	0.00524701
4.42083	0.00288474	0.00349888	0.00388607	0.00409052	0.00448263	0.00523871
4.42803	0.00288397	0.0034961	0.00389364	0.00406685	0.00448896	0.00522338
4.43523	0.00288319	0.00349934	0.00389971	0.00404481	0.00449414	0.00520421
4.44243	0.00288242	0.00350583	0.00390274	0.00402491	0.00449702	0.00518185
4.44963	0.0028828	0.00351325	0.00390072	0.00400824	0.00449702	0.00515757
4.45683	0.00288436	0.0035202	0.00389364	0.00399534	0.00449529	0.00513074
4.46403	0.00288824	0.00352716	0.00388253	0.00398781	0.00449241	0.00510455
4.47123	0.00289251	0.00353179	0.00386839	0.00398566	0.00448896	0.00508027
4.47843	0.00289717	0.00353319	0.00385374	0.00398727	0.0044855	0.00506047
4.48563	0.00290066	0.00353272	0.0038396	0.00399103	0.00448263	0.00504769
4.49283	0.0029026	0.00352855	0.00382798	0.00399534	0.0044809	0.00504322
4.50003	0.00290222	0.00352206	0.00382041	0.00399749	0.0044809	0.00504386
4.50723	0.00289833	0.00351371	0.00381687	0.00399534	0.0044809	0.00505024
4.51443	0.00289057	0.00350491	0.00381788	0.00398888	0.00447917	0.0050611
4.52163	0.0028797	0.00349517	0.00382091	0.00397759	0.00447284	0.0050758
4.52883	0.00286378	0.00348543	0.00382546	0.003962	0.00446191	0.00509241
4.53603	0.00284437	0.00347709	0.00382849	0.00394479	0.00444464	0.00510774
4.54323	0.00282146	0.0034706	0.00383	0.00392866	0.00442277	0.0051218
4.55043	0.00279545	0.00346596	0.00382798	0.00391521	0.0043986	0.00513457
4.55763	0.00276788	0.00346503	0.00382445	0.00390661	0.00437328	0.00514671
4.56483	0.0027407	0.00346735	0.00381788	0.00390392	0.00435084	0.00515885
4.57203	0.00271702	0.00347199	0.0038093	0.00390661	0.004333	0.00517355
4.57923	0.00269916	0.00347802	0.0037997	0.00391253	0.00432264	0.00518824
4.58643	0.00268868	0.00348358	0.0037896	0.00391952	0.00431688	0.00520357
4.59363	0.00268712	0.00348868	0.0037795	0.00392597	0.004314	0.0052189
4.60083	0.0026945	0.00349146	0.00377041	0.00393081	0.00431285	0.00523296
4.60803	0.00270886	0.00349239	0.00376333	0.00393296	0.00430998	0.00524318
4.61523	0.00272634	0.00349053	0.0037598	0.0039335	0.00430307	0.00524829
4.62243	0.00274342	0.00348636	0.00376232	0.00393242	0.00429156	0.00524638
4.62963	0.00275584	0.00348172	0.00377091	0.00392973	0.00427429	0.00523679
4.63683	0.0027605	0.00347755	0.00378606	0.00392597	0.004253	0.00522082
4.64403	0.00275623	0.00347662	0.00380677	0.00392167	0.0042294	0.00519974
4.65123	0.00274225	0.00347941	0.00382849	0.00391521	0.00420696	0.00517738
4.65843	0.00272129	0.00348775	0.0038492	0.00390715	0.00418567	0.00515566
4.66563	0.00269683	0.00349934	0.00386435	0.00389424	0.00416898	0.00513649
4.67283	0.00267198	0.00351371	0.00387142	0.00387704	0.00415516	0.00512307
4.68003	0.0026514	0.00352809	0.00386991	0.00385606	0.0041448	0.00511349
4.68723	0.0026382	0.00354014	0.00385879	0.00383133	0.0041379	0.0051071
4.69443	0.00263315	0.00354709	0.00384263	0.00380659	0.00413272	0.00510455
4.70163	0.00263665	0.0035457	0.00382344	0.00378293	0.00412869	0.00510199
4.70883	0.00264791	0.00353365	0.00380728	0.00376358	0.00412409	0.00509816
4.71603	0.00266421	0.00351232	0.00379616	0.00375013	0.00411948	0.00509369
4.72323	0.00268285	0.00348404	0.00379162	0.00374422	0.00411545	0.0050873
4.73043	0.00270188	0.00345205	0.00379364	0.00374583	0.004112	0.00508155
4.73763	0.00272012	0.00342053	0.00380071	0.0037539	0.004112	0.00507899
4.74483	0.00273527	0.00339271	0.0038098	0.00376573	0.00411488	0.00508027
4.75203	0.00274769	0.00337092	0.00381788	0.00377917	0.00412236	0.00508538
4.75923	0.00275623	0.0033584	0.00382293	0.003791	0.00413329	0.00509369
4.76643	0.00276167	0.0033547	0.00382243	0.00380175	0.00414653	0.00510327
4.77363	0.00276439	0.00335979	0.00381687	0.00380982	0.00416207	0.00511349
4.78083	0.002764	0.00337092	0.00380829	0.0038152	0.00417646	0.0051218
4.78803	0.00276167	0.00338437	0.00379869	0.00381842	0.00418854	0.00512819
4.79523	0.00275546	0.00339874	0.0037901	0.00382326	0.00419718	0.00513074
4.80243	0.00274691	0.00341311	0.00378505	0.00382864	0.00420293	0.00512946
4.80963	0.0027376	0.00342609	0.00378556	0.00383778	0.00420638	0.00512819
4.81683	0.00272789	0.00343768	0.00379364	0.00385015	0.00421041	0.00512755
4.82403	0.00271818	0.00344834	0.00381081	0.00386574	0.00421559	0.0051301
4.83123	0.00270886	0.00345854	0.00383405	0.00388295	0.00422307	0.00513713
4.83843	0.00269993	0.00346782	0.00386233	0.00390177	0.00423286	0.00514927
4.84563	0.00269062	0.00347616	0.00389162	0.00392005	0.00424437	0.0051646
4.85283	0.0026813	0.00348312	0.0039189	0.00393619	0.00425818	0.00518313
4.86003	0.00267082	0.00348775	0.0039391	0.00394909	0.00427142	0.00520038
4.86723	0.00265878	0.00348914	0.0039492	0.00395662	0.00428293	0.00521507
4.87443	0.00264519	0.00348543	0.0039487	0.00395877	0.00429156	0.00522274
4.88163	0.00263082	0.00347848	0.00393658	0.00395608	0.00429674	0.0052221
4.88883	0.00261762	0.00346828	0.00391486	0.00394909	0.00429962	0.00521188
4.89603	0.00260714	0.00345808	0.00388657	0.00393941	0.00429904	0.00519143
4.90323	0.00259976	0.00344834	0.00385627	0.00392812	0.00429674	0.0051646
4.91043	0.00259666	0.00344278	0.00382697	0.00391683	0.00429098	0.0051333
4.91763	0.00259782	0.00344185	0.00380273	0.00390715	0.00428235	0.0050988
4.92483	0.00260209	0.00344603	0.00378606	0.0039007	0.00427084	0.00506494
4.93203	0.00260792	0.00345623	0.00377697	0.00389962	0.0042576	0.00503491
4.93923	0.00261374	0.0034706	0.00377647	0.00390177	0.00424322	0.00500936
4.94643	0.00261762	0.00348729	0.00378202	0.003905	0.00422998	0.00498891
4.95363	0.00262073	0.00350351	0.00379364	0.00390607	0.00421905	0.00497486
4.96083	0.00262151	0.00351742	0.0038093	0.00390231	0.00421214	0.00496527
4.96803	0.00262151	0.00352716	0.00382647	0.00389263	0.00420984	0.0049608
4.97523	0.00262073	0.00353133	0.00384314	0.0038765	0.00421387	0.0049608
4.98243	0.00262073	0.00352762	0.00385728	0.00385284	0.00422307	0.00496464
4.98963	0.00262345	0.00351742	0.00386738	0.00382326	0.00423516	0.00497102
4.99683	0.00262733	0.00349981	0.00387294	0.00379154	0.00424724	0.00497805
5.00403	0.00263393	0.00347662	0.00387445	0.00376196	0.0042576	0.00498572
5.01123	0.0026417	0.00344927	0.00387092	0.00373884	0.00426451	0.00499211
5.01843	0.00264946	0.00342099	0.00386536	0.00372325	0.00426624	0.00499977
5.02563	0.00265684	0.00339549	0.00385778	0.00371572	0.00426278	0.00500744
5.03283	0.00266227	0.00337278	0.00385122	0.00371464	0.0042553	0.00501447
5.04003	0.00266616	0.00335701	0.00384768	0.00371733	0.00424667	0.00502149
5.04723	0.00266771	0.00334867	0.00384819	0.00372109	0.00423689	0.00502852
5.05443	0.00266771	0.00334867	0.00385223	0.00372378	0.0042294	0.00503427
5.06163	0.00266577	0.00335748	0.00385829	0.00372217	0.00422538	0.00503747
5.06883	0.00266305	0.00337463	0.00386536	0.00371894	0.00422595	0.00503747
5.07603	0.00265956	0.00339596	0.00387193	0.00371572	0.00422998	0.00503172
5.08323	0.00265567	0.00342006	0.00387647	0.00371625	0.00423631	0.00502086
5.09043	0.00265218	0.00344371	0.00387698	0.00372378	0.00424264	0.00500488
5.09763	0.0026483	0.00346643	0.00387496	0.00373991	0.0042484	0.004987
5.10483	0.00264403	0.00348636	0.00387092	0.00376519	0.00425242	0.00496847
5.11203	0.00263937	0.00350305	0.00386587	0.00379853	0.00425415	0.00495377
5.11923	0.00263432	0.00351557	0.00386031	0.00383563	0.004253	0.00494228
5.12643	0.00262966	0.00352484	0.00385576	0.00387058	0.00424897	0.00493461
5.13363	0.00262539	0.00353179	0.00385172	0.00389908	0.00424322	0.00493078
5.14083	0.00262228	0.00353782	0.00384819	0.0039179	0.00423573	0.00493014
5.14803	0.00262112	0.00354431	0.00384566	0.00392436	0.00422653	0.00493205
5.15523	0.00262267	0.00355034	0.00384415	0.00392113	0.00421617	0.00493589
5.16243	0.00262694	0.00355358	0.00384263	0.00390876	0.00420523	0.00493844
5.16963	0.00263354	0.00355451	0.00384364	0.00389048	0.00419487	0.00494355
5.17683	0.00264131	0.00355173	0.00384718	0.00387005	0.00418451	0.00494994
5.18403	0.00265024	0.00354524	0.00385576	0.00384961	0.00417703	0.0049608
5.19123	0.00265917	0.0035355	0.00386839	0.00383348	0.00417243	0.0049755
5.19843	0.00266577	0.00352252	0.00388556	0.00382326	0.004173	0.00499275
5.20563	0.00267004	0.0035063	0.00390476	0.00381842	0.00417876	0.00500936
5.21283	0.00267043	0.00348914	0.00392445	0.00381896	0.00418969	0.00502213
5.22003	0.00266732	0.00347292	0.00394314	0.00382273	0.00420408	0.00503108
5.22723	0.0026615	0.00345947	0.00395779	0.00382972	0.0042202	0.00503363
5.23443	0.00265451	0.0034502	0.00396688	0.00383832	0.00423746	0.0050298
5.24163	0.00264713	0.00344464	0.0039689	0.00384746	0.00425415	0.00501958
5.24883	0.00264014	0.00344278	0.00396587	0.00385499	0.00427084	0.00500616
5.25603	0.00263471	0.00344464	0.00395678	0.00385983	0.00428465	0.00499275
5.26323	0.00263199	0.0034502	0.00394466	0.0038609	0.00429731	0.00498188
5.27043	0.00263082	0.00345901	0.00392951	0.00385822	0.0043094	0.00497422
5.27763	0.0026316	0.00346921	0.00391233	0.00385284	0.00432091	0.00497039
5.28483	0.00263199	0.00348033	0.00389364	0.00384477	0.00433415	0.00496911
5.29203	0.00263238	0.00349053	0.00387395	0.00383724	0.00434853	0.00496911
5.29923	0.00263121	0.00349934	0.00385324	0.00383025	0.0043612	0.00496911
5.30643	0.0026285	0.0035063	0.00383253	0.00382703	0.00437098	0.00496783
5.31363	0.00262384	0.00351047	0.00381182	0.00382649	0.00437673	0.00496464
5.32083	0.0026184	0.0035114	0.00379162	0.00383079	0.00437731	0.0049608
5.32803	0.00261335	0.00350815	0.00377394	0.00383832	0.00437098	0.00495825
5.33523	0.00260947	0.00350166	0.0037603	0.00385015	0.00435717	0.00495697
5.34243	0.00260947	0.00349239	0.0037502	0.00386306	0.0043353	0.00496016
5.34963	0.00261219	0.00347987	0.00374616	0.0038765	0.00430767	0.00496655
5.35683	0.0026184	0.0034655	0.00374717	0.00388833	0.00427717	0.00497614
5.36403	0.00262733	0.00344927	0.00375222	0.00389801	0.00424724	0.004987
5.37123	0.0026382	0.00343397	0.0037603	0.003905	0.00422135	0.00499786
5.37843	0.00264868	0.00342053	0.00377091	0.00391038	0.00420178	0.00500744
5.38563	0.00265839	0.00341265	0.00378303	0.00391468	0.00419027	0.00501447
5.39283	0.00266616	0.00341079	0.00379465	0.00391844	0.00418797	0.00501958
5.40003	0.00267043	0.00341589	0.00380576	0.00392274	0.00419487	0.00502277
5.40723	0.00267159	0.00342795	0.00381536	0.00392651	0.00420811	0.00502597
5.41443	0.00267004	0.00344464	0.00382445	0.00393027	0.00422538	0.00503044
5.42163	0.00266616	0.00346364	0.00383304	0.00393242	0.00424322	0.00503619
5.42883	0.00266033	0.00348126	0.00384162	0.00393242	0.00425933	0.00504386
5.43603	0.00265373	0.00349471	0.0038497	0.00392812	0.00427142	0.0050528
5.44323	0.00264597	0.00350166	0.00385778	0.00392005	0.0042789	0.00506302
5.45043	0.0026382	0.00350073	0.00386435	0.00390876	0.00428293	0.0050726
5.45763	0.00263121	0.00349239	0.00387243	0.00389532	0.0042858	0.00507963
5.46483	0.00262422	0.00347802	0.00388152	0.00388295	0.00428811	0.00508474
5.47204	0.00261918	0.00345993	0.00389213	0.00387381	0.00429329	0.00508794
5.47924	0.00261607	0.00344139	0.00390425	0.00386897	0.00430192	0.00509113
5.48644	0.00261413	0.00342424	0.00391587	0.00386897	0.00431228	0.00509369
5.49364	0.00261374	0.00341033	0.00392698	0.0038722	0.00432494	0.00509816
5.50084	0.00261413	0.00340106	0.00393557	0.00387811	0.0043376	0.00510263
5.50804	0.00261491	0.00339688	0.00394112	0.00388349	0.00435026	0.0051071
5.51524	0.00261646	0.00339781	0.00394213	0.00388725	0.00435889	0.00511157
5.52244	0.00261762	0.00340152	0.00393708	0.00388618	0.00436177	0.00511221
5.52964	0.00261918	0.00340755	0.00392597	0.0038808	0.00435717	0.00511094
5.53684	0.00262073	0.00341218	0.00390981	0.00387005	0.00434566	0.00510455
5.54404	0.00262306	0.0034145	0.00389011	0.00385714	0.00432954	0.00509688
5.55124	0.00262655	0.00341265	0.0038694	0.00384155	0.00430882	0.00508666
5.55844	0.00263238	0.00340708	0.00385071	0.00382703	0.00428523	0.00507644
5.56564	0.00263937	0.00339827	0.00383455	0.00381412	0.00426048	0.00506813
5.57284	0.00264752	0.00338576	0.00382344	0.0038039	0.00423516	0.00506174
5.58004	0.00265412	0.00337278	0.00381687	0.00379638	0.00421156	0.00505983
5.58724	0.00265839	0.00336072	0.00381586	0.00379046	0.00419085	0.00505983
5.59444	0.00266072	0.00335099	0.0038199	0.0037867	0.00417531	0.00505919
5.60164	0.00265917	0.0033445	0.00382849	0.0037824	0.00416322	0.00505535
5.60884	0.00265606	0.00334264	0.00383859	0.00377702	0.00415459	0.00504641
5.61604	0.0026514	0.00334403	0.00384819	0.00376949	0.00414998	0.00503236
5.62324	0.0026483	0.0033496	0.00385627	0.00375874	0.00414998	0.00501383
5.63044	0.00264791	0.00335748	0.00386081	0.00374529	0.00415344	0.00499147
5.63764	0.00265179	0.0033686	0.00386233	0.0037297	0.00416034	0.00496847
5.64484	0.00265956	0.00338158	0.00386132	0.00371357	0.00417013	0.00494675
5.65204	0.00267198	0.00339549	0.00385829	0.00369582	0.00418221	0.0049295
5.65924	0.00268635	0.00340986	0.00385526	0.00368076	0.0041966	0.00491864
5.66644	0.00270071	0.00342285	0.00385273	0.00366893	0.00421156	0.00491608
5.67364	0.00271236	0.00343351	0.00385324	0.00366194	0.0042271	0.00491991
5.68084	0.00271935	0.00344093	0.00385627	0.00365979	0.00424264	0.0049295
5.68804	0.0027209	0.00344417	0.00386081	0.00366248	0.00425588	0.00494419
5.69524	0.00271702	0.00344232	0.00386637	0.00366947	0.00426566	0.00496272
5.70244	0.00270886	0.00343629	0.00386991	0.0036813	0.00426969	0.0049838
5.70964	0.00269799	0.00342702	0.0038694	0.00369636	0.00426739	0.00500488
5.71684	0.00268596	0.00341589	0.00386587	0.00371195	0.0042576	0.00502597
5.72404	0.00267547	0.00340662	0.00385728	0.00372916	0.00424034	0.00504513
5.73124	0.00266732	0.0033992	0.00384516	0.00374583	0.00421789	0.00506174
5.73844	0.00266421	0.00339549	0.00383051	0.00376196	0.00419372	0.00507516
5.74564	0.00266538	0.00339549	0.00381334	0.00377702	0.00416898	0.00508602
5.75284	0.00266965	0.0033992	0.00379465	0.00378992	0.00414768	0.00509305
5.76004	0.00267586	0.00340569	0.00377647	0.00380175	0.00413329	0.00509624
5.76724	0.0026813	0.0034145	0.0037603	0.00381251	0.00412696	0.0050956
5.77444	0.0026844	0.00342285	0.00374667	0.00382219	0.00412869	0.00509369
5.78164	0.00268363	0.00342934	0.00373556	0.00383025	0.00413675	0.00508921
5.78884	0.00267703	0.00343397	0.00372747	0.00383832	0.00414826	0.00508219
5.79604	0.00266577	0.00343675	0.00372242	0.00384639	0.00416207	0.00507388
5.80324	0.00265024	0.00343768	0.00372141	0.00385284	0.00417416	0.00506238
5.81044	0.00263277	0.00343768	0.00372495	0.00385768	0.00418336	0.0050496
5.81764	0.00261491	0.00343722	0.00373151	0.0038609	0.00418912	0.00503491
5.82484	0.00259899	0.00343629	0.00373909	0.00386198	0.00419027	0.00502022
5.83204	0.0025854	0.0034349	0.00374667	0.0038609	0.00418912	0.00500488
5.83924	0.0025753	0.00343351	0.00375374	0.00385929	0.00418567	0.00498955
5.84644	0.00256754	0.00343165	0.00375929	0.0038566	0.00417991	0.00497486
5.85364	0.0025621	0.00342934	0.00376384	0.00385391	0.00417358	0.00496144
5.86084	0.00255744	0.00342563	0.00376535	0.00385284	0.00416552	0.00495058
5.86804	0.00255356	0.00342006	0.00376535	0.00385445	0.00415631	0.00494164
5.87524	0.00254968	0.00341404	0.00376283	0.00385768	0.0041448	0.00493333
5.88244	0.00254619	0.0034094	0.0037598	0.00386198	0.00413214	0.00492566
5.88964	0.00254347	0.00340662	0.00375626	0.00386521	0.00411776	0.00491736
5.89684	0.00254269	0.00340708	0.00375323	0.00386628	0.00410394	0.00490778
5.90404	0.00254386	0.00341126	0.0037497	0.00386467	0.00408956	0.00489692
5.91124	0.00254696	0.00341775	0.00374667	0.00386037	0.00407747	0.00488605
5.91844	0.00255123	0.00342609	0.00374414	0.00385176	0.00406884	0.00487328
5.92564	0.00255589	0.00343397	0.00374313	0.00383993	0.00406423	0.00485986
5.93284	0.00256055	0.00343954	0.00374364	0.00382434	0.00406423	0.00484581
5.94004	0.00256443	0.00344046	0.00374717	0.00380606	0.00407172	0.00483239
5.94724	0.0025687	0.00343536	0.00375121	0.0037867	0.0040838	0.00482025
5.95444	0.00257259	0.00342424	0.00375677	0.00376573	0.00410049	0.00480811
5.96164	0.00257802	0.00340755	0.00376182	0.00374475	0.00412063	0.00479725
5.96884	0.0025854	0.00338668	0.00376485	0.00372701	0.0041425	0.00478703
5.97604	0.00259549	0.0033635	0.00376333	0.00371303	0.00416437	0.00477936
5.98324	0.00260714	0.00334218	0.00375778	0.0037055	0.00418221	0.00477298
5.99044	0.00261879	0.00332317	0.00374667	0.00370604	0.00419602	0.00477106
5.99764	0.00262888	0.00330926	0.00373	0.00371303	0.00420351	0.00477234
6.00484	0.0026351	0.0032986	0.0037103	0.0037254	0.00420581	0.00477681
6.01204	0.00263743	0.00329211	0.00368959	0.00373991	0.00420236	0.0047832
6.01924	0.00263432	0.00328793	0.0036704	0.00375443	0.0041943	0.00479022
6.02644	0.00262733	0.00328469	0.00365575	0.00376573	0.00418336	0.00479725
6.03364	0.00261685	0.00328052	0.00364616	0.00377164	0.00416955	0.00480236
6.04084	0.00260404	0.00327403	0.00364212	0.00376949	0.00415516	0.00480492
6.04804	0.00259045	0.00326336	0.00364161	0.00376035	0.00414078	0.00480428
6.05524	0.00257763	0.00324946	0.00364363	0.00374422	0.00412811	0.00480364
6.06244	0.00256599	0.00323369	0.00364666	0.00372325	0.00411948	0.004803
6.06964	0.00255434	0.003217	0.00364919	0.00369851	0.00411545	0.00480364
6.07684	0.00254191	0.00319985	0.00364919	0.00367216	0.00411776	0.00480556
6.08404	0.0025291	0.00318501	0.00364717	0.00364527	0.00412524	0.00481003
6.09124	0.00251551	0.00317203	0.00364363	0.00361946	0.0041356	0.0048145
6.09844	0.00250231	0.00316091	0.00364111	0.00359688	0.00414768	0.00481833
6.10564	0.00248989	0.0031521	0.0036406	0.00357967	0.00415862	0.00481897
6.11284	0.00247863	0.00314468	0.00364313	0.00356892	0.00416495	0.00481642
6.12004	0.0024697	0.00313633	0.00364818	0.00356623	0.00416265	0.00480811
6.12724	0.00246465	0.00312799	0.00365424	0.00357268	0.00415056	0.00479534
6.13444	0.00246349	0.00311779	0.00365979	0.00358612	0.00412984	0.00477809
6.14164	0.00246426	0.00310666	0.00366333	0.00360602	0.00410164	0.00475636
6.14884	0.00246582	0.003096	0.00366181	0.00362914	0.00407056	0.00473209
6.15604	0.00246659	0.00308858	0.00365373	0.00365173	0.00404064	0.00470398
6.16324	0.00246426	0.0030858	0.00363858	0.00367055	0.00401589	0.00467587
6.17044	0.0024596	0.00308905	0.00361585	0.00368184	0.00399978	0.00464776
6.17764	0.00245106	0.00309971	0.00358908	0.00368453	0.00399345	0.00462412
6.18484	0.0024398	0.00311686	0.0035613	0.00367915	0.00399805	0.00460623
6.19204	0.0024266	0.00313958	0.00353554	0.00366625	0.00401186	0.00459729
6.19924	0.00241224	0.00316508	0.00351534	0.00364743	0.00403316	0.00459856
6.20644	0.00239942	0.00319058	0.00350271	0.00362484	0.00405733	0.00461134
6.21364	0.00238855	0.00321051	0.00349918	0.00360118	0.00408207	0.00463626
6.22084	0.00238156	0.00322303	0.00350473	0.00357913	0.00410394	0.00466884
6.22804	0.00237768	0.00322767	0.00351837	0.00356085	0.00411891	0.00470653
6.23524	0.00237729	0.00322396	0.00353554	0.00354579	0.00412581	0.00474359
6.24244	0.00237846	0.00321515	0.00355524	0.00353504	0.00412351	0.00477681
6.24964	0.00238001	0.0032017	0.00357444	0.00352751	0.00411085	0.00480236
6.25684	0.00238001	0.00318779	0.0035911	0.00352375	0.00408898	0.00481833
6.26404	0.00237691	0.0031762	0.00360373	0.00352213	0.0040602	0.00482408
6.27124	0.0023703	0.00316971	0.00361131	0.00351998	0.00402798	0.00481961
6.27844	0.00236138	0.0031674	0.00361434	0.00351729	0.00399632	0.0048062
6.28564	0.00235012	0.00317018	0.00361434	0.00351245	0.0039687	0.00478575
6.29284	0.00233886	0.00317528	0.0036103	0.00350654	0.00394741	0.0047602
6.30004	0.00232993	0.00318038	0.00360323	0.00349901	0.00393474	0.00473273
6.30724	0.00232449	0.00318594	0.00359363	0.00349148	0.00393187	0.00470334
6.31444	0.00232488	0.00318919	0.00358353	0.00348611	0.00393705	0.00467395
6.32164	0.00233031	0.00319058	0.00357292	0.00348396	0.00394741	0.00464648
6.32884	0.00233963	0.00318826	0.00356332	0.00348718	0.00396064	0.00462029
6.33604	0.00234973	0.00318316	0.00355575	0.00349525	0.00397158	0.00459856
6.34324	0.00235827	0.00317713	0.00354918	0.00350815	0.00397733	0.00458259
6.35044	0.00236409	0.0031711	0.00354413	0.00352428	0.00397561	0.00457301
6.35764	0.00236565	0.00316601	0.0035406	0.00354203	0.00396697	0.00456918
6.36484	0.00236254	0.00316322	0.00353807	0.00355816	0.00395143	0.00457045
6.37204	0.00235633	0.00316276	0.00353504	0.00357214	0.00393244	0.0045762
6.37924	0.0023474	0.00316601	0.00353049	0.00358236	0.00391115	0.00458515
6.38644	0.00233886	0.00317342	0.00352443	0.00358881	0.00389043	0.00459665
6.39364	0.00233342	0.0031864	0.00351585	0.00359311	0.00387259	0.00460751
6.40084	0.00233226	0.00320448	0.00350777	0.00359742	0.00385763	0.00461645
6.40804	0.00233536	0.00322627	0.00349918	0.00360441	0.00384669	0.00462029
6.41524	0.00234157	0.00325038	0.00349261	0.00361462	0.00383863	0.00462029
6.42244	0.00234895	0.00327634	0.00348857	0.00362914	0.00383115	0.00461709
6.42964	0.00235594	0.00330138	0.00348807	0.00364743	0.00382425	0.00461134
6.43684	0.00236021	0.00332317	0.00349009	0.00367001	0.00381619	0.00460431
6.44404	0.0023606	0.00333847	0.00349261	0.00369259	0.00380698	0.00459729
6.45124	0.00235633	0.00334496	0.00349463	0.00371464	0.00379777	0.00459026
6.45844	0.00234779	0.00334171	0.00349261	0.00373346	0.00378857	0.00458579
6.46564	0.00233575	0.00332966	0.00348554	0.00374529	0.00378166	0.00458515
6.47284	0.00232177	0.00331019	0.0034719	0.00374959	0.00377533	0.0045877
6.48004	0.00230857	0.00328608	0.00345271	0.00374637	0.00377188	0.00459409
6.48724	0.0022977	0.00325965	0.00343049	0.00373561	0.00377015	0.0046024
6.49444	0.00228994	0.00323369	0.00340776	0.00372002	0.00377188	0.00461326
6.50164	0.00228644	0.00321237	0.00338604	0.00370066	0.00377418	0.0046254
6.50884	0.00228722	0.0031966	0.00336937	0.00367969	0.00377821	0.00463817
6.51604	0.0022911	0.00318687	0.00336028	0.00365818	0.00378223	0.00465159
6.52324	0.00229731	0.0031827	0.00335877	0.00363882	0.00378741	0.00466628
6.53044	0.00230508	0.0031813	0.00336584	0.00362269	0.00379259	0.00468098
6.53764	0.00231284	0.00318223	0.00337847	0.00361032	0.00379892	0.00469439
6.54484	0.00231867	0.00318409	0.00339513	0.00360279	0.00380526	0.00470589
6.55204	0.00232216	0.00318501	0.00341483	0.00359903	0.00381216	0.00471292
6.55924	0.00232294	0.00318548	0.00343554	0.00359903	0.00382022	0.00471676
6.56644	0.002321	0.00318594	0.00345473	0.00360172	0.00382943	0.00471484
6.57364	0.0023175	0.00318594	0.0034719	0.00360548	0.00383921	0.00470845
6.58084	0.00231284	0.00318687	0.00348453	0.00361032	0.00385014	0.00469631
6.58804	0.00230818	0.00318872	0.00349312	0.0036157	0.00386281	0.0046797
6.59524	0.00230352	0.00319058	0.00349665	0.00361946	0.00387662	0.0046599
6.60244	0.00230003	0.0031915	0.00349615	0.00362	0.00389216	0.00463881
6.60964	0.00229615	0.00319058	0.0034911	0.00361677	0.00390942	0.00461837
6.61684	0.00229265	0.00318733	0.00348251	0.00360817	0.00392899	0.00459984
6.62404	0.00228916	0.0031813	0.00347241	0.00359419	0.00395028	0.00458259
6.63124	0.00228528	0.0031725	0.00346332	0.00357591	0.00397273	0.00456918
6.63844	0.00228217	0.0031623	0.00345675	0.00355171	0.00399345	0.00455959
6.64564	0.00227945	0.00315163	0.00345423	0.00352321	0.00401129	0.00455576
6.65284	0.00227945	0.00314143	0.00345574	0.00349256	0.00402395	0.0045564
6.66004	0.00228256	0.00313309	0.0034618	0.00346137	0.00403028	0.00456087
6.66724	0.00228994	0.00312753	0.00347089	0.00343287	0.0040297	0.00456854
6.67444	0.00230197	0.00312428	0.00348302	0.0034076	0.00402165	0.0045762
6.68164	0.00231673	0.00312196	0.00349463	0.00338716	0.00400841	0.00458451
6.68884	0.00233342	0.00312103	0.00350473	0.00336996	0.00399114	0.0045909
6.69604	0.00234934	0.00311918	0.00351181	0.00335544	0.00397273	0.00459473
6.70324	0.00236254	0.00311733	0.00351534	0.00334415	0.00395431	0.00459537
6.71044	0.00237147	0.00311501	0.00351534	0.00333608	0.00393647	0.00459409
6.71764	0.00237574	0.00311315	0.0035113	0.00333232	0.00392036	0.00459218
6.72484	0.00237574	0.00311269	0.00350423	0.00333124	0.00390539	0.00459218
6.73204	0.00237263	0.00311454	0.00349312	0.003335	0.00389101	0.00459281
6.73924	0.0023672	0.00311964	0.00347847	0.00334468	0.00387547	0.00459409
6.74644	0.0023606	0.00312613	0.00346281	0.00336081	0.0038582	0.00459537
6.75364	0.00235322	0.00313402	0.00344615	0.0033834	0.00384036	0.00459601
6.76084	0.00234584	0.00314143	0.00342897	0.00341136	0.00382137	0.00459409
6.76804	0.00233769	0.003147	0.0034118	0.0034404	0.00380295	0.0045877
6.77524	0.00232876	0.00315024	0.00339564	0.00346729	0.00378511	0.00457876
6.78244	0.0023175	0.00315163	0.00338251	0.00348826	0.003769	0.00456726
6.78964	0.00230469	0.00315024	0.0033724	0.00350331	0.00375576	0.00455384
6.79684	0.00229149	0.00314839	0.00336634	0.0035103	0.00374713	0.00454234
6.80404	0.00227906	0.00314746	0.00336382	0.0035103	0.0037431	0.0045334
6.81124	0.00226897	0.00314931	0.00336331	0.003506	0.00374368	0.00452829
6.81844	0.00226198	0.00315349	0.00336432	0.00350062	0.0037477	0.00452829
6.82564	0.00225771	0.00316044	0.00336735	0.0034974	0.00375404	0.0045334
6.83284	0.00225693	0.00316832	0.00337038	0.00349686	0.00376267	0.00454362
6.84004	0.00225849	0.0031776	0.00337341	0.0035017	0.00377533	0.00455895
6.84724	0.00226237	0.00318779	0.00337746	0.0035103	0.00379029	0.00457684
6.85444	0.00226703	0.00319846	0.00338251	0.00351998	0.00380698	0.00459856
6.86164	0.00227169	0.00320866	0.00339059	0.00352966	0.00382367	0.00462093
6.86884	0.00227635	0.003217	0.00340119	0.00353773	0.00384151	0.00464265
6.87604	0.00228023	0.00322396	0.00341483	0.00354311	0.00385763	0.00466181
6.88324	0.00228411	0.00322767	0.003432	0.00354472	0.00387201	0.00467587
6.89044	0.00228605	0.00322906	0.00344968	0.00354418	0.00388352	0.00468417
6.89764	0.00228683	0.00322813	0.00345978	0.00354149	0.00388352	0.00468609
6.90484	0.00228683	0.00322813	0.00345978	0.00354149	0.00388352	0.00468609
6.91204	0.00228683	0.00322813	0.00345978	0.00354149	0.00388352	0.00468609
6.91924	0.00228683	0.00322813	0.00345978	0.00354149	0.00388352	0.00468609
6.92644	0.00228683	0.00322813	0.00345978	0.00354149	0.00388352	0.00468609
6.93364	0.00228683	0.00322813	0.00345978	0.00354149	0.00388352	0.00468609
6.94084	0.00228683	0.00322813	0.00345978	0.00354149	0.00388352	0.00468609
6.94804	0.00228683	0.00322813	0.00345978	0.00354149	0.00388352	0.00468609
6.95524	0.00228683	0.00322813	0.00345978	0.00354149	0.00388352	0.00468609
6.96244	0.00228683	0.00322813	0.00345978	0.00354149	0.00388352	0.00468609
6.96964	0.00228683	0.00322813	0.00345978	0.00354149	0.00388352	0.00468609
6.97684	0.00228683	0.00322813	0.00345978	0.00354149	0.00388352	0.00468609
	0	0.00322813	0.00345978	0.00354149	0	0.00468609
	0	0	0	0	0	0
	0	0	0	0	0	0
	0	0	0	0	0	0
	0	0	0	0	0	0
	0	0	0	0	0	0
	0	0	0	0	0	0
	0	0	0	0	0	0
	0	0	0	0	0	0
	0	0	0	0	0	0
	0	0	0	0	0	0
	0	0	0	0	0	0
	0	0	0	0	0	0
	0	0	0	0	0	0
	0	0	0	0	0	0
	0	0	0	0	0	0
	0	0	0	0	0	0
	0	0	0	0	0	0
	0	0	0	0	0	0
	0	0	0	0	0	0
	0	0	0	0	0	0
	0	0	0	0	0	0
	0	0	0	0	0	0
	0	0	0	0	0	0
	0	0	0	0	0	0
	0	0	0	0	0	0
	0	0	0	0	0	0
	0	0	0	0	0	0
	0	0	0	0	0	0
	0	0	0	0	0	0
	0	0	0	0	0	0
	0	0	0	0	0	0
	0	0	0	0	0	0
	0	0	0	0	0	0
	0	0	0	0	0	0
	0	0	0	0	0	0
	0	0	0	0	0	0
	0	0	0	0	0	0
	0	0	0	0	0	0
	0	0	0	0	0	0
	0	0	0	0	0	0
	0	0	0	0	0	0
	0	0	0	0	0	0
	0	0	0	0	0	0
	0	0	0	0	0	0
	0	0	0	0	0	0
	0	0	0	0	0	0
	0	0	0	0	0	0
	0	0	0	0	0	0
	0	0	0	0	0	0
	0	0	0	0	0	0
	0	0	0	0	0	0
	0	0	0	0	0	0
	0	0	0	0	0	0
	0	0	0	0	0	0
	0	0	0	0	0	0
	0	0	0	0	0	0
	0	0	0	0	0	0
	0	0	0	0	0	0
	0	0	0	0	0	0
	0	0	0	0	0	0
	0	0	0	0	0	0
	0	0	0	0	0	0
	0	0	0	0	0	0
	0	0	0	0	0	0
	0	0	0	0	0	0
	0	0	0	0	0	0
	0	0	0	0	0	0
	0	0	0	0	0	0
	0	0	0	0	0	0
	0	0	0	0	0	0
	0	0	0	0	0	0
	0	0	0	0	0	0
	0	0	0	0	0	0
	0	0	0	0	0	0
	0	0	0	0	0	0
	0	0	0	0	0	0
	0	0	0	0	0	0
	0	0	0	0	0	0
	0	0	0	0	0	0
	0	0	0	0	0	0
	0.07782	0.00984021	0.00982521	0.00445175	0.00940578	0.00433031

## Sheet: Figure 1e
Time (min)	0	14	28	42	56
0.00133333	-0.0003008	0.00272008	-0.0016762	0.00023406	-0.0027054
0.008	-0.0030855	-0.0025216	-0.0031561	0.00232411	0.00498492
0.0146667	-0.0020385	-0.0033725	-0.0023874	0.00176549	0.00556372
0.0213333	-0.001186	-0.004093	-0.0018562	0.00093102	0.00559266
0.028	-0.0005142	-0.0043958	-0.0015499	0.00056551	0.00481128
0.0346667	0	-0.0042705	-0.0011749	0.00061378	0.00357409
0.0413333	0.00025944	-0.0041243	-0.0007375	0.00041379	0.0022935
0.048	0.00032893	-0.0043383	-0.0002375	-8.965e-05	0.00135295
0.0546667	0.00059301	-0.00426	0.00040623	-0.0006069	0.00060051
0.0613333	0.00087098	-0.0036962	0.0009312	-0.0007517	-2.894e-05
0.068	0.00074126	-0.0029862	0.00120619	-0.0009034	-0.0003545
0.0746667	9.2657e-05	-0.0024902	0.00086246	-0.0013034	-0.0004558
0.0813333	-0.0006903	-0.0017855	-0.0002062	-0.0017655	-0.0003545
0.088	-0.0013389	-0.0005273	-0.0014874	-0.0019172	-0.0001736
0.0946667	-0.0021265	0.00051684	-0.0024686	-0.0016414	0
0.101333	-0.0028029	0.00095015	-0.0028874	-0.0010069	-7.235e-06
0.108	-0.0032152	0.00095015	-0.0025124	-0.0006759	-0.0003111
0.114667	-0.0031596	0.00112765	-0.0017374	-0.0004	-0.0004196
0.121333	-0.0030948	0.00104412	-0.0009	-0.0001862	-0.000246
0.128	-0.0033774	0.00056905	-0.0002375	-0.0001034	-0.0001736
0.134667	-0.0038962	3.6544e-05	0.00076871	-0.000469	-0.0003979
0.141333	-0.00448	-0.0001932	0.00221864	-0.0012896	-0.0003618
0.148	-0.004568	-0.0003654	0.00359982	-0.0018827	0.00052816
0.154667	-0.0045495	-0.0010441	0.00459977	-0.0021172	0.00146871
0.161333	-0.0043873	-0.001869	0.00529974	-0.0021793	0.00192451
0.168	-0.0041047	-0.0027408	0.00580596	-0.0020758	0.00194622
0.174667	-0.0035163	-0.0034091	0.00576846	-0.0017241	0.00225009
0.181333	-0.0029928	-0.0036283	0.00496225	-0.0013241	0.00264078
0.188	-0.0028168	-0.003289	0.00368107	-0.0012414	0.00263354
0.194667	-0.0026083	-0.0024902	0.00234363	-0.0017655	0.00238755
0.201333	-0.0022886	-0.0015818	0.0010687	-0.0023034	0.00214156
0.208	-0.0020153	-0.00071	-0.0002937	-0.002662	0.00234414
0.214667	-0.0021867	0.00011485	-0.0015312	-0.0028896	0.00251778
0.221333	-0.0024091	0.00054294	-0.0023311	-0.0031517	0.00233691
0.228	-0.0023628	0.00062125	-0.0026311	-0.0031103	0.00158447
0.234667	-0.002145	0.00070478	-0.0025499	-0.002331	0.00085373
0.241333	-0.0017698	0.00111721	-0.0022124	-0.0014689	0.0007235
0.248	-0.0013157	0.00168626	-0.0014187	-0.0008345	0.00087544
0.254667	-0.0009358	0.00185854	-0.0004437	-0.0008345	0.00112866
0.261333	-0.0007459	0.00163406	0.00049373	-0.0010069	0.00145424
0.268	-0.0006347	0.00122163	0.00114994	-0.0013172	0.00196792
0.274667	-0.000593	0.00066824	0.00103745	-0.0018551	0.00201857
0.281333	-0.0009914	-0.0001932	0.00029999	-0.0024758	0.00121548
0.288	-0.0018068	-0.0012112	-0.0008812	-0.0031724	8.682e-05
0.294667	-0.0024369	-0.0020256	-0.0018437	-0.0035034	-0.0005933
0.301333	-0.0027427	-0.0025633	-0.0026249	-0.0031379	-0.0008031
0.308	-0.0031874	-0.0029235	-0.0031436	-0.0023793	-0.0008971
0.314667	-0.0038082	-0.0032002	-0.0031811	-0.0014069	-0.0006801
0.321333	-0.004253	-0.0033255	-0.0026999	-0.0004759	0.000123
0.328	-0.0043503	-0.0031115	-0.0018437	0.00037241	0.00107802
0.334667	-0.00448	-0.0025999	-0.0015312	0.00104136	0.00130954
0.341333	-0.0048599	-0.0019421	-0.0014499	0.00106895	0.00136018
0.348	-0.005073	-0.001467	-0.0013374	0.00032413	0.00141083
0.354667	-0.0048738	-0.0008875	-0.0006375	-0.0010276	0.00176534
0.361333	-0.0043271	-0.0001618	0.00029999	-0.0024069	0.0018594
0.368	-0.0034098	0.00054294	0.00079371	-0.0030689	0.00210539
0.374667	-0.0022747	0.0008614	0.0010687	-0.0027793	0.00252502
0.381333	-0.0010934	0.0008092	0.00071246	-0.0021379	0.00259013
0.388	-0.0002409	0.00078309	-0.0001062	-0.0014483	0.00255396
0.394667	2.3164e-05	0.00051162	-0.0011999	-0.0012207	0.00209815
0.401333	-0.000176	-5.221e-06	-0.0021999	-0.0012758	0.00151212
0.408	-0.0007922	-0.0007309	-0.0029561	-0.0013241	0.00041963
0.414667	-0.0013852	-0.0012895	-0.0037561	-0.0012758	-0.0004269
0.421333	-0.0017698	-0.0015923	-0.0044185	-0.0011103	-0.0007959
0.428	-0.0019736	-0.0018272	-0.004806	-0.0013034	-0.0009912
0.434667	-0.0020431	-0.0017698	-0.0050185	-0.0016345	-0.0015194
0.441333	-0.0022145	-0.0016445	-0.0048998	-0.002131	-0.0022429
0.448	-0.0026129	-0.0015975	-0.004556	-0.0032344	-0.0026408
0.454667	-0.0029233	-0.0018794	-0.0040185	-0.0050689	-0.0025105
0.461333	-0.0028446	-0.0023858	-0.0032686	-0.006793	-0.0021126
0.468	-0.002372	-0.0028505	-0.0026311	-0.007124	-0.0014976
0.474667	-0.0018948	-0.0032994	-0.0023999	-0.0064275	-0.0004486
0.481333	-0.0015752	-0.0033047	-0.0027874	-0.0053517	0.00071627
0.488	-0.0012277	-0.0028661	-0.0030311	-0.0043241	0.00129507
0.494667	-0.0015242	-0.0021196	-0.0029936	-0.0033793	0.00069456
0.501333	-0.0026546	-0.001681	-0.0034873	-0.0031517	-0.0008537
0.508	-0.004253	-0.0017437	-0.0047248	-0.0042206	-0.0025178
0.514667	-0.005439	-0.0019264	-0.0062559	-0.005593	-0.0033932
0.521333	-0.0056984	-0.0020152	-0.0075121	-0.0061723	-0.0030893
0.528	-0.0051703	-0.0020047	-0.0085433	-0.0060275	-0.001693
0.534667	-0.0036646	-0.0016132	-0.0088433	-0.0052896	0.00066562
0.541333	-0.001464	-0.0004855	-0.0077871	-0.0035793	0.00367538
0.548	0.00085708	0.00113288	-0.0058372	-0.0006	0.00654768
0.554667	0.00271023	0.00252678	-0.0038436	0.00273789	0.00817555
0.561333	0.0036785	0.00344039	-0.0021186	0.005062	0.00832749
0.568	0.00365533	0.00393113	-0.0004312	0.0062344	0.0075244
0.574667	0.00268243	0.00410341	0.00064372	0.00644129	0.00609911
0.581333	0.00110726	0.0038737	0.0009062	0.00555854	0.00450017
0.588	-0.0006486	0.0033673	0.00072496	0.00379995	0.00275654
0.594667	-0.0021543	0.00256855	0.00063122	0.00147584	0.00075968
0.601333	-0.0031133	0.00134692	0.00031873	-0.0005793	-0.0015266
0.608	-0.0033496	0.00014096	-0.0007312	-0.0022	-0.0034728
0.614667	-0.0029094	-0.000851	-0.0021186	-0.0032758	-0.004218
0.621333	-0.0019504	-0.0014827	-0.0030811	-0.0037999	-0.003726
0.628	-0.0005652	-0.0016393	-0.0031248	-0.0038689	-0.0026118
0.634667	0.00103313	-0.0008562	-0.0022874	-0.0031172	-0.0005716
0.641333	0.00277046	0.00092405	-0.0008187	-0.0016069	0.00314723
0.648	0.00449852	0.00345605	0.00142493	0.00061378	0.00798744
0.654667	0.00605516	0.0062282	0.00429979	0.00324133	0.011916
0.661333	0.00686128	0.00891683	0.00704965	0.00645508	0.0133848
0.668	0.00660647	0.0104099	0.00865582	0.00983435	0.0125165
0.674667	0.00504519	0.0100549	0.00839958	0.0113171	0.0101797
0.681333	0.0023674	0.00792491	0.00673716	0.00994469	0.00631616
0.688	-0.0007042	0.00446885	0.00365607	0.00630336	0.00130954
0.694667	-0.0037897	0.00034978	-0.0004687	0.00212411	-0.003632
0.701333	-0.0059393	-0.0036597	-0.004806	-0.0019241	-0.0073869
0.708	-0.0069678	-0.0062804	-0.0082058	-0.0060758	-0.009145
0.714667	-0.0068983	-0.0071784	-0.0101182	-0.0090344	-0.0092825
0.721333	-0.0061849	-0.0067346	-0.0108495	-0.0101861	-0.0085735
0.728	-0.0054436	-0.005868	-0.010387	-0.0097861	-0.0075316
0.734667	-0.0045958	-0.0048134	-0.0092058	-0.008993	-0.0066707
0.741333	-0.0038916	-0.0037641	-0.0079184	-0.0084757	-0.0053611
0.748	-0.0033079	-0.0028766	-0.0069184	-0.0074827	-0.0038056
0.754667	-0.00265	-0.0024589	-0.005931	-0.006062	-0.0020475
0.761333	-0.0019365	-0.0021822	-0.0047748	-0.0044965	-0.0002966
0.768	-0.0012045	-0.0013521	-0.0037811	-0.0032069	0.00082479
0.774667	-0.0006949	-0.0001932	-0.0031123	-0.0024069	0.00155553
0.781333	-0.0004587	0.00063692	-0.0026749	-0.0019241	0.00180152
0.788	-0.0004911	0.00088229	-0.0023686	-0.0018	0.00190281
0.794667	-0.0008108	0.00130516	-0.0020686	-0.0016069	0.00160617
0.801333	-0.001237	0.00168104	-0.0018124	-0.0011172	0.00116484
0.808	-0.0015566	0.00148788	-0.0013749	-0.0005448	0.00091161
0.814667	-0.00183	0.00056383	-0.0009062	-0.0002483	0.00098396
0.821333	-0.002057	-0.0004176	-0.0002937	-0.0004138	0.0012806
0.828	-0.0024184	-0.0011799	0.00018124	-0.0008	0.00152659
0.834667	-0.0028399	-0.0018272	0.00025624	-0.001531	0.00177258
0.841333	-0.0031689	-0.0018742	1.2499e-05	-0.0023448	0.00179428
0.848	-0.0033588	-0.0015035	-0.0006625	-0.0026482	0.00163511
0.854667	-0.0032847	-0.0008771	-0.0010249	-0.0020758	0.00117207
0.861333	-0.0033496	-0.0006578	-0.0011937	-0.0011793	0.00042687
0.868	-0.0032384	-0.0004229	-0.0011562	-0.0007862	-0.0002026
0.874667	-0.0029326	-0.0002245	-0.0013062	-0.000531	-0.0005137
0.881333	-0.0023211	-0.0005586	-0.0019687	-0.0002828	-0.0002894
0.888	-0.001742	-0.0013887	-0.0027249	-0.0003931	0.00058604
0.894667	-0.0015196	-0.0023806	-0.0036748	-0.0011862	0.00175811
0.901333	-0.0014779	-0.0029183	-0.0047435	-0.0019724	0.00259013
0.908	-0.0014038	-0.0032472	-0.0059372	-0.0019931	0.00288677
0.914667	-0.0012926	-0.0035552	-0.0069059	-0.0016896	0.0027276
0.921333	-0.0013204	-0.0035761	-0.0071871	-0.0017862	0.00226456
0.928	-0.0014918	-0.0032107	-0.0066934	-0.0022207	0.00125166
0.934667	-0.001464	-0.0025999	-0.0055935	-0.0024896	-0.000246
0.941333	-0.0011814	-0.0020204	-0.0041935	-0.0025724	-0.0012878
0.948	-0.0011999	-0.0015662	-0.0028499	-0.002931	-0.0017364
0.954667	-0.0014501	-0.0010441	-0.0016812	-0.0034206	-0.0014976
0.961333	-0.001691	-0.0005482	-0.0008437	-0.0032551	-0.0013602
0.968	-0.0017605	-0.0001775	-0.0007437	-0.0026344	-0.0015411
0.974667	-0.0016261	0.00012007	-0.0013249	-0.002131	-0.0017219
0.981333	-0.0013343	0.00041765	-0.0019812	-0.0019724	-0.0016496
0.988	-0.0008941	0.0005325	-0.0022061	-0.0014689	-0.0012734
0.994667	-0.0005698	0.00064214	-0.0021374	-0.0004138	-0.0010201
1.00133	-0.000505	0.00082486	-0.0020374	0.00064137	-0.0008465
1.008	-9.266e-05	0.00130516	-0.0017374	0.00124826	-0.0005571
1.01467	6.0227e-05	0.00166538	-0.0014749	0.00148274	2.1705e-05
1.02133	-9.729e-05	0.00185854	-0.0014124	0.0015586	0.00060774
1.028	-0.0006115	0.0020256	-0.0015374	0.0011724	0.00079585
1.03467	-0.0008524	0.00192119	-0.0013749	0.00020689	0.00075968
1.04133	-0.000871	0.00145655	-0.0007687	-0.001331	0.00096226
1.048	-0.0012231	0.00060037	-0.000325	-0.002531	0.0017364
1.05467	-0.0016122	-0.0002297	-8.125e-05	-0.003262	0.00269866
1.06133	-0.001691	-0.0007831	-0.0003	-0.0034	0.00329916
1.068	-0.001098	-0.0010285	-0.0001875	-0.0032689	0.00354515
1.07467	-0.000505	-0.0010911	0.00024374	-0.0026758	0.00340769
1.08133	-0.0001622	-0.0012634	0.00031248	-0.0013655	0.00285783
1.088	-0.0002224	-0.0013521	-0.0001375	-0.0001724	0.00179428
1.09467	-0.0001853	-0.0012843	-0.0007062	0.00080689	0.00082479
1.10133	-0.0002363	-0.0013939	-0.0007687	0.00122757	0.0004124
1.108	-0.0004911	-0.0019212	-0.0010812	0.00154481	0.00045581
1.11467	-0.0006115	-0.0023493	-0.0018687	0.00146205	0.00091885
1.12133	-0.000366	-0.0023493	-0.0023374	0.00098619	0.00163511
1.128	0.00018531	-0.0022292	-0.0019062	0.0007724	0.00239479
1.13467	0.00040306	-0.0024119	-0.0012374	0.00064827	0.0025829
1.14133	0.00021311	-0.0023963	-0.0010187	0.00086895	0.00175087
1.148	-3.706e-05	-0.002083	-0.0012937	0.00102757	-3.618e-05
1.15467	-0.0003382	-0.001869	-0.0016874	0.00134481	-0.0024888
1.16133	-0.0008385	-0.0018846	-0.0021311	0.00158619	-0.004804
1.168	-0.0013482	-0.002083	-0.0025936	0.00160687	-0.0065911
1.17467	-0.0016169	-0.0021509	-0.0029999	0.00169653	-0.0070903
1.18133	-0.0014825	-0.0025685	-0.0031998	0.00182066	-0.0063234
1.188	-0.001325	-0.0030332	-0.0029499	0.0017586	-0.004218
1.19467	-0.0013435	-0.0031689	-0.0026186	0.00143446	-0.0020186
1.20133	-0.0014455	-0.0029131	-0.0020374	0.0009724	-0.0001447
1.208	-0.0016169	-0.0024433	-0.0015874	0.00064137	0.00128783
1.21467	-0.0020014	-0.0021509	-0.0011624	0.00027586	0.00170023
1.22133	-0.00265	-0.0019525	-0.000925	-0.0005241	0.00120825
1.228	-0.0033496	-0.0016654	-0.000925	-0.0012758	-1.447e-05
1.23467	-0.0036461	-0.0015818	-0.0010124	-0.0016827	-0.0008248
1.24133	-0.0036322	-0.0016758	-0.0012749	-0.0014758	-0.0014904
1.248	-0.0034283	-0.0020674	-0.0013437	-0.0009931	-0.0022718
1.25467	-0.0031179	-0.0023754	-0.0010187	-0.0008827	-0.0027493
1.26133	-0.0026732	-0.0025163	-0.0006937	-0.0010621	-0.0026625
1.268	-0.0021404	-0.0025842	-0.000775	-0.0014483	-0.0020692
1.27467	-0.0020385	-0.0022866	-0.0011312	-0.0016827	-0.0011793
1.28133	-0.0021311	-0.0020152	-0.0017874	-0.0016689	-0.000246
1.288	-0.0022099	-0.0018063	-0.0027499	-0.0016276	0.00065839
1.29467	-0.0020338	-0.0017332	-0.0038436	-0.0014069	0.00117931
1.30133	-0.0017512	-0.0014931	-0.0042873	-0.0009034	0.00155553
1.308	-0.0015983	-0.0011224	-0.0040498	-0.0001517	0.00206921
1.31467	-0.0013621	-0.0011329	-0.0039623	0.00024138	0.00246714
1.32133	-0.000908	-0.0014513	-0.0043873	6.8965e-05	0.00298082
1.328	-0.0004216	-0.0017594	-0.0045685	-7.586e-05	0.00352345
1.33467	-5.559e-05	-0.0018116	-0.0040123	0.00024138	0.00410225
1.34133	-0.0001112	-0.0016863	-0.0031998	0.00085516	0.00431206
1.348	-0.0004679	-0.0015871	-0.0024561	0.00103447	0.00398649
1.35467	-0.0008663	-0.0016341	-0.0014999	0.0009655	0.00337151
1.36133	-0.0013991	-0.0016236	-0.00015	0.00076551	0.0025829
1.368	-0.0018856	-0.0014513	0.00098745	0.00051723	0.00162788
1.37467	-0.0022377	-0.0009971	0.0010687	0.0005931	0.00077415
1.38133	-0.0023211	-0.0003654	0.00033748	0.00074482	0.0001447
1.388	-0.002108	3.1324e-05	-0.0008312	0.00088275	-3.618e-05
1.39467	-0.0017466	0.00012007	-0.0017999	0.00066206	0.00011576
1.40133	-0.0013899	-0.0001879	-0.0020061	0.00011724	0.0007018
1.408	-0.001047	-0.0006943	-0.0018937	-0.0006759	0.00164235
1.41467	-0.0009914	-0.0012268	-0.0018374	-0.0021379	0.00230073
1.42133	-0.0009127	-0.0016967	-0.0019437	-0.0034551	0.00242373
1.428	-0.0007737	-0.0020413	-0.0015187	-0.004262	0.00167129
1.43467	-0.0007088	-0.0022814	-0.0007437	-0.0044482	0.00061498
1.44133	-0.0007413	-0.0021561	-0.0002	-0.0044689	-0.0006367
1.448	-0.000959	-0.0014096	-0.0002625	-0.0044758	-0.0012878
1.45467	-0.0007783	-0.0005273	-0.0005125	-0.0046275	-0.0006873
1.46133	-0.0001899	6.7868e-05	-0.0009437	-0.0052965	0.00079585
1.468	0.00031967	0.00038111	-0.0014499	-0.0063034	0.00262631
1.47467	0.00049108	0.0010128	-0.0017249	-0.007393	0.00353792
1.48133	0.00030114	0.00188987	-0.0017062	-0.008193	0.00354515
1.488	-6.023e-05	0.00227097	-0.0015187	-0.0085585	0.00235138
1.49467	-0.0006208	0.00183244	-0.0013749	-0.0077102	0.00035452
1.50133	-0.0015103	0.00073611	-0.00095	-0.005731	-0.0017075
1.508	-0.0022933	-0.0003028	-0.0006	-0.003531	-0.0034439
1.51467	-0.0028168	-0.0012999	-0.0007	-0.0016069	-0.0042469
1.52133	-0.0029511	-0.0021091	-0.0012812	-0.0002828	-0.0042035
1.528	-0.0027334	-0.0027147	-0.0016499	0.00037241	-0.0033209
1.53467	-0.0023906	-0.0025268	-0.0014249	-0.0002207	-0.0023514
1.54133	-0.0020894	-0.0016497	-0.0011874	-0.0015379	-0.0016858
1.548	-0.00183	-0.0007779	-0.0011687	-0.0024758	-0.0009044
1.55467	-0.0013945	-0.0005325	-0.0016687	-0.0026482	-1.447e-05
1.56133	-0.0009636	-0.00071	-0.0024374	-0.0020138	0.00056433
1.568	-0.000593	-0.0008196	-0.0033936	-0.0010483	0.00074521
1.57467	-0.0004772	-0.0008301	-0.0043373	0.00021379	0.0005571
1.58133	-0.0003382	-0.0008927	-0.0052497	0.00091723	0.00056433
1.588	-0.0004818	-0.0007883	-0.0059622	0.00071034	7.9585e-05
1.59467	-0.0011258	-0.000141	-0.0062184	-0.0004276	-0.0006367
1.60133	-0.0020477	0.00027669	-0.0061122	-0.0016689	-0.0011504
1.608	-0.0029002	6.7868e-05	-0.0058872	-0.0027724	-0.0016858
1.61467	-0.0032847	-0.000663	-0.0058747	-0.0037241	-0.002156
1.62133	-0.003433	-0.0010493	-0.0058185	-0.0044206	-0.0028868
1.628	-0.0033774	-0.0009815	-0.0057935	-0.0045999	-0.0028723
1.63467	-0.0030392	-0.0014513	-0.0058622	-0.0041793	-0.0025757
1.64133	-0.0025712	-0.00213	-0.0060747	-0.0035586	-0.0025829
1.648	-0.0022006	-0.0026991	-0.0062122	-0.003	-0.0027565
1.65467	-0.0021821	-0.0027983	-0.0061497	-0.0028827	-0.0029591
1.66133	-0.0022979	-0.0031219	-0.0060184	-0.002931	-0.0028795
1.668	-0.0025388	-0.0039155	-0.0061747	-0.003262	-0.0033932
1.67467	-0.0029141	-0.0042391	-0.0063747	-0.0036551	-0.0038273
1.68133	-0.0035302	-0.0040408	-0.0062622	-0.0044137	-0.0041022
1.688	-0.0043734	-0.0035657	-0.0060934	-0.005593	-0.0040878
1.69467	-0.0052073	-0.0034195	-0.0060559	-0.0065861	-0.0039937
1.70133	-0.006083	-0.0031167	-0.0059435	-0.0069447	-0.0042759
1.708	-0.0066065	-0.0025842	-0.0054435	-0.0066758	-0.0045219
1.71467	-0.00694	-0.0020413	-0.0049435	-0.0063447	-0.0049126
1.72133	-0.0069493	-0.0019525	-0.005031	-0.0065103	-0.0046666
1.728	-0.0068103	-0.0023545	-0.005381	-0.0069516	-0.0040444
1.73467	-0.0065184	-0.0029653	-0.0056497	-0.0074206	-0.0038128
1.74133	-0.0060042	-0.0038633	-0.0058685	-0.0077102	-0.0040082
1.748	-0.0057633	-0.0048134	-0.0062122	-0.0077171	-0.0047751
1.75467	-0.0055177	-0.005727	-0.0068747	-0.0076895	-0.0055348
1.76133	-0.0053649	-0.0061864	-0.0075121	-0.0073723	-0.0066779
1.768	-0.0051286	-0.0062804	-0.0079684	-0.0068206	-0.0076691
1.77467	-0.0051101	-0.0062125	-0.0083496	-0.0063654	-0.0080526
1.78133	-0.005388	-0.0060142	-0.0087496	-0.006593	-0.0079874
1.788	-0.005615	-0.0058158	-0.009087	-0.0074758	-0.0078355
1.79467	-0.0058559	-0.0055443	-0.009012	-0.0086413	-0.008342
1.80133	-0.005981	-0.0054764	-0.0085496	-0.0093723	-0.0087109
1.808	-0.0062544	-0.0054033	-0.0082183	-0.0095792	-0.0090003
1.81467	-0.0065045	-0.005325	-0.0080371	-0.0093585	-0.0092246
1.82133	-0.0067084	-0.0052676	-0.0082621	-0.0092068	-0.0096298
1.828	-0.0065694	-0.0052258	-0.0088183	-0.0095378	-0.0100205
1.83467	-0.0062775	-0.0054608	-0.0096683	-0.0100274	-0.0096226
1.84133	-0.0062405	-0.0057322	-0.0105495	-0.0109378	-0.0093042
1.848	-0.0063934	-0.0060246	-0.0111057	-0.0119585	-0.0094344
1.85467	-0.006713	-0.0062595	-0.0116619	-0.0130619	-0.0098613
1.86133	-0.0070466	-0.0065675	-0.0120806	-0.0136619	-0.0099698
1.868	-0.0079176	-0.0070165	-0.0122306	-0.0135929	-0.0097455
1.87467	-0.0091592	-0.0073245	-0.0119119	-0.0130964	-0.0105125
1.88133	-0.0102803	-0.0076326	-0.0116432	-0.0125033	-0.0116339
1.888	-0.0108594	-0.0079771	-0.0116307	-0.0124136	-0.0125238
1.89467	-0.0110309	-0.0084261	-0.0116932	-0.0126274	-0.0128132
1.90133	-0.0110494	-0.0088959	-0.0114494	-0.0127653	-0.0130158
1.908	-0.0107761	-0.0094441	-0.0111057	-0.0126688	-0.0132328
1.91467	-0.010146	-0.0101646	-0.0110369	-0.0125584	-0.0126323
1.92133	-0.009187	-0.010671	-0.0112182	-0.0122757	-0.011945
1.928	-0.0083438	-0.0110051	-0.0115557	-0.0114412	-0.0116628
1.93467	-0.0076813	-0.0113079	-0.0116557	-0.0103723	-0.0119305
1.94133	-0.0073941	-0.0115846	-0.0114869	-0.0098964	-0.0125672
1.948	-0.0072319	-0.0114332	-0.0113307	-0.0100274	-0.0130519
1.95467	-0.007079	-0.010885	-0.0112557	-0.0105585	-0.0130592
1.96133	-0.0069956	-0.0102585	-0.0113057	-0.0113929	-0.0120173
1.968	-0.007079	-0.0095694	-0.0113057	-0.0127447	-0.0106355
1.97467	-0.0070883	-0.0087028	-0.0110557	-0.0140688	-0.0095719
1.98133	-0.006852	-0.0080398	-0.0107932	-0.0146274	-0.0088267
1.988	-0.0064629	-0.0080867	-0.010437	-0.0146412	-0.0081032
1.99467	-0.0063146	-0.008567	-0.0104057	-0.0144757	-0.0078934
2.00133	-0.0063285	-0.0088385	-0.010512	-0.0141929	-0.0085518
2.008	-0.0063285	-0.0089795	-0.0103432	-0.0132481	-0.0094779
2.01467	-0.0063517	-0.0091726	-0.010412	-0.0118964	-0.0101435
2.02133	-0.0063563	-0.009204	-0.0108307	-0.0108136	-0.0102303
2.028	-0.0064953	-0.008755	-0.0113682	-0.0103171	-0.0099771
2.03467	-0.0064165	-0.0078518	-0.0112432	-0.0098137	-0.009666
2.04133	-0.0061247	-0.0071731	-0.0103932	-0.0090619	-0.0093838
2.048	-0.0057262	-0.0066354	-0.0100745	-0.008593	-0.0094055
2.05467	-0.0055919	-0.0064214	-0.0100995	-0.0088826	-0.0094561
2.06133	-0.0056892	-0.0064318	-0.0102745	-0.0093792	-0.0094706
2.068	-0.0057031	-0.0065467	-0.010237	-0.0094619	-0.0096877
2.07467	-0.0057772	-0.0066876	-0.0102557	-0.0093861	-0.0098758
2.08133	-0.0063053	-0.0066615	-0.010587	-0.0096619	-0.0098685
2.088	-0.0071763	-0.0064997	-0.010487	-0.0100481	-0.0093259
2.09467	-0.0075933	-0.005915	-0.010212	-0.0100068	-0.0085301
2.10133	-0.0074636	-0.0051423	-0.0100495	-0.0096895	-0.0080526
2.108	-0.007042	-0.0046568	-0.0102682	-0.0093792	-0.0077053
2.11467	-0.006486	-0.0046203	-0.010562	-0.008924	-0.0072639
2.12133	-0.005754	-0.0047716	-0.0106745	-0.0081102	-0.0066924
2.128	-0.0047811	-0.0047455	-0.010312	-0.0070413	-0.0062438
2.13467	-0.0041464	-0.0045158	-0.0098183	-0.0063172	-0.006157
2.14133	-0.0039518	-0.0043853	-0.0090183	-0.0061378	-0.0060268
2.148	-0.0043178	-0.0042496	-0.0084683	-0.0064206	-0.0061353
2.15467	-0.0047672	-0.0040773	-0.0082496	-0.0070068	-0.0068154
2.16133	-0.0050081	-0.0035239	-0.0081308	-0.0076206	-0.0079368
2.168	-0.0051517	-0.0030071	-0.0086433	-0.0080275	-0.0086458
2.17467	-0.0053741	-0.0029079	-0.0091433	-0.0080689	-0.0082262
2.18133	-0.005717	-0.0029549	-0.0097745	-0.0075585	-0.0073218
2.188	-0.0058189	-0.0030958	-0.0099683	-0.0066896	-0.0064102
2.19467	-0.0059301	-0.0034874	-0.0094995	-0.0054689	-0.0057446
2.20133	-0.00612	-0.0043227	-0.0090058	-0.004331	-0.0051875
2.208	-0.0064814	-0.0051945	-0.0083746	-0.0035103	-0.0047679
2.21467	-0.0068474	-0.005466	-0.0079246	-0.0029103	-0.0046304
2.22133	-0.0069678	-0.0051005	-0.0074496	-0.0026965	-0.0044857
2.228	-0.0069725	-0.0044271	-0.0071996	-0.002262	-0.0042252
2.23467	-0.006713	-0.0035918	-0.0076559	-0.0019517	-0.0035886
2.24133	-0.0060088	-0.0029549	-0.0082683	-0.001531	-0.0025612
2.248	-0.0049062	-0.0024485	-0.0085371	-0.0012414	-0.0018232
2.25467	-0.0033727	-0.0022344	-0.0085121	-0.0010483	-0.0018088
2.26133	-0.0013204	-0.0019891	-0.0079996	-0.0006552	-0.0020692
2.268	0.00254808	-0.0006839	-0.0060247	0.00030344	-0.0007524
2.27467	0.00940009	0.00317414	-0.0010812	0.00345512	0.00376944
2.28133	0.0190365	0.0106814	0.00733713	0.00958607	0.0118148
2.288	0.0306186	0.0211488	0.0183241	0.0186066	0.0226745
2.29467	0.0434192	0.0332293	0.0312609	0.0297513	0.0352345
2.30133	0.0610705	0.0468603	0.0464664	0.0436339	0.0501603
2.308	0.0953444	0.0678055	0.070009	0.0657232	0.0736234
2.31467	0.166654	0.111554	0.117632	0.111261	0.12217
2.32133	0.291153	0.198921	0.210439	0.201163	0.216739
2.328	0.464047	0.340985	0.358532	0.346037	0.366554
2.33467	0.657413	0.525195	0.546285	0.53182	0.555583
2.34133	0.833221	0.718723	0.739138	0.724569	0.748331
2.348	0.956483	0.883042	0.898693	0.886829	0.906177
2.35467	1	0.984599	0.992869	0.986235	0.996976
2.36133	0.952805	1	1	1	1
2.368	0.829288	0.925606	0.917804	0.924753	0.914649
2.37467	0.666369	0.784044	0.771618	0.783569	0.766823
2.38133	0.503917	0.615616	0.602557	0.616881	0.597966
2.388	0.367618	0.458058	0.447271	0.460794	0.444149
2.39467	0.265352	0.331264	0.323971	0.33474	0.322761
2.40133	0.193464	0.238572	0.234076	0.242086	0.23474
2.408	0.144365	0.174056	0.17161	0.177246	0.173126
2.41467	0.11036	0.130234	0.128787	0.13284	0.129897
2.42133	0.0862964	0.100293	0.0993075	0.102054	0.0993655
2.428	0.068673	0.0786905	0.0782586	0.0806954	0.0774651
2.43467	0.0555805	0.0624543	0.0624781	0.0648405	0.0611213
2.44133	0.0453975	0.04993	0.0503662	0.0527096	0.0486554
2.448	0.0371417	0.0403606	0.0407792	0.0435235	0.0397129
2.45467	0.0304287	0.0326341	0.0328109	0.0371236	0.0339032
2.46133	0.0249202	0.0264216	0.0265362	0.0324754	0.0302061
2.468	0.0206348	0.0219945	0.0219427	0.0285858	0.0271747
2.47467	0.017174	0.0189926	0.0188428	0.0258272	0.0247292
2.48133	0.0146584	0.0169723	0.0167992	0.0242686	0.0230435
2.488	0.0129998	0.0155836	0.015718	0.0230273	0.0219076
2.49467	0.0119482	0.0145185	0.015318	0.0211721	0.0210683
2.50133	0.0113413	0.0134274	0.0143493	0.0191515	0.0201278
2.508	0.010966	0.0121379	0.0126744	0.0177446	0.0193898
2.51467	0.0104101	0.0109529	0.0106682	0.0167584	0.0188978
2.52133	0.00953908	0.0102115	0.0089933	0.0156481	0.0182828
2.528	0.00846888	0.00970514	0.00729339	0.0146757	0.0176606
2.53467	0.00757937	0.00932403	0.00600595	0.0137722	0.0168865
2.54133	0.00672692	0.00883852	0.00554972	0.0129653	0.0160906
2.548	0.00590227	0.00862969	0.0060497	0.011655	0.0155552
2.55467	0.00564747	0.00890638	0.00664967	0.0102688	0.0155336
2.56133	0.00595324	0.00939712	0.00684966	0.00884815	0.0160979
2.568	0.00636093	0.00969992	0.00704965	0.00785506	0.0161485
2.57467	0.00634703	0.00968948	0.00714964	0.00796541	0.0155263
2.58133	0.00606442	0.00992441	0.00725589	0.00908263	0.0147811
2.588	0.005666	0.0100132	0.00698715	0.010724	0.0144628
2.59467	0.00492937	0.00957984	0.00697465	0.0120067	0.0139853
2.60133	0.00397963	0.00862969	0.00749963	0.0130688	0.0132039
2.608	0.00339589	0.00773174	0.00836208	0.0136826	0.0126251
2.61467	0.00358584	0.00732976	0.00881206	0.0134136	0.012777
2.62133	0.00442439	0.00703218	0.00830583	0.0122619	0.0134137
2.628	0.00536949	0.00646835	0.00713714	0.011193	0.0139057
2.63467	0.00614318	0.00570614	0.00606845	0.0109516	0.0139635
2.64133	0.00669449	0.00500658	0.00557472	0.0110826	0.0133486
2.648	0.00694004	0.00458893	0.00547473	0.0109861	0.0125527
2.65467	0.00670376	0.00445319	0.00583721	0.0102757	0.0119305
2.66133	0.00596713	0.00484996	0.00694965	0.0097378	0.0115905
2.668	0.00512395	0.00583666	0.00888706	0.00962745	0.0117569
2.67467	0.00480428	0.00717314	0.0109182	0.009724	0.0127119
2.68133	0.00492937	0.00861403	0.0122369	0.0100619	0.01447
2.688	0.00522124	0.0101332	0.0131556	0.0105378	0.016532
2.69467	0.00575866	0.0115585	0.0136743	0.0118274	0.018594
2.70133	0.00678715	0.0126078	0.0139743	0.0135446	0.0202869
2.708	0.00789904	0.0133335	0.0134618	0.0151791	0.0206415
2.71467	0.00847815	0.0139704	0.0119244	0.0163101	0.019303
2.72133	0.00835306	0.0144455	0.00980576	0.0165239	0.0170167
2.728	0.00828357	0.0146386	0.00763087	0.0165653	0.0147956
2.73467	0.00841329	0.0144402	0.00644968	0.016586	0.0129217
2.74133	0.00860787	0.0139443	0.00623719	0.016186	0.0120897
2.748	0.00854301	0.013464	0.0070184	0.0152963	0.0130013
2.75467	0.00819554	0.0133387	0.0089683	0.0148067	0.0165103
2.76133	0.00808436	0.013772	0.0124181	0.0160205	0.0221536
2.768	0.00807046	0.0144089	0.0169929	0.0193032	0.0289689
2.77467	0.0079917	0.0150615	0.0214864	0.0237169	0.0361099
2.78133	0.00749135	0.0155992	0.02478	0.0285375	0.0420788
2.788	0.00726897	0.0161944	0.0272236	0.0331995	0.048337
2.79467	0.00790367	0.0176561	0.0310734	0.039627	0.0603037
2.80133	0.00945568	0.022976	0.0419166	0.0545096	0.08996
2.808	0.0114015	0.0360589	0.0682278	0.0888402	0.149772
2.81467	0.0139774	0.0584083	0.115588	0.151384	0.242127
2.82133	0.0171138	0.087174	0.181341	0.239997	0.354472
2.828	0.0202734	0.116232	0.253437	0.339237	0.463134
2.83467	0.0225018	0.139725	0.31634	0.427884	0.544231
2.84133	0.0231458	0.152651	0.35592	0.486807	0.579784
2.848	0.0222007	0.151549	0.362819	0.502331	0.561139
2.85467	0.019648	0.136457	0.335796	0.470283	0.493
2.86133	0.0160899	0.111888	0.282636	0.398946	0.394474
2.868	0.0123466	0.0847046	0.218127	0.309216	0.29131
2.87467	0.00910359	0.0604235	0.157142	0.222866	0.204157
2.88133	0.00658331	0.0415979	0.109351	0.153584	0.14054
2.888	0.00498033	0.028348	0.0764399	0.104461	0.0979257
2.89467	0.00409546	0.0198175	0.0549598	0.0722197	0.0701144
2.90133	0.00355341	0.0145342	0.0406542	0.0518062	0.0519907
2.908	0.00302526	0.0114175	0.0308735	0.0390132	0.040299
2.91467	0.00251101	0.00968426	0.02423	0.0309858	0.032695
2.92133	0.00220988	0.0088855	0.018999	0.0255307	0.0278113
2.928	0.00189948	0.00900558	0.0143805	0.0214894	0.0242662
2.93467	0.00174196	0.00948065	0.0103995	0.0183653	0.0215603
2.94133	0.00213575	0.00989308	0.00767462	0.016448	0.0194622
2.948	0.00295114	0.00993485	0.00608095	0.0148274	0.0183624
2.95467	0.00387771	0.0096947	0.00516224	0.0129515	0.0175811
2.96133	0.00449388	0.009063	0.0050185	0.0112274	0.0163222
2.968	0.00513785	0.00815983	0.00552472	0.0100412	0.0148028
2.97467	0.0056243	0.00691211	0.0060497	0.0095447	0.0133196
2.98133	0.00562894	0.0056696	0.00590595	0.00902057	0.011822
2.988	0.004934	0.00480297	0.00546848	0.00844126	0.0100277
2.99467	0.00410472	0.00445319	0.00513099	0.00795851	0.00823343
3.00133	0.00372483	0.0045054	0.00488726	0.00769645	0.007358
3.008	0.00354414	0.00434878	0.00431853	0.00777231	0.00747376
3.01467	0.00341442	0.00412951	0.00366857	0.00786886	0.00834196
3.02133	0.00320131	0.00363355	0.00347483	0.00783437	0.00956467
3.028	0.00351171	0.00329943	0.00340608	0.00792403	0.010498
3.03467	0.00404449	0.00324723	0.00328734	0.00854471	0.0110551
3.04133	0.00437343	0.00369098	0.00318109	0.009724	0.0109827
3.048	0.00444755	0.00437488	0.00382481	0.0108136	0.0105993
3.05467	0.00458191	0.00507445	0.00483101	0.0114826	0.0101218
3.06133	0.00501276	0.00610291	0.00534348	0.0120412	0.0100711
3.068	0.00523977	0.00694343	0.00517474	0.0121654	0.0106427
3.07467	0.00523977	0.00725145	0.00469977	0.0117792	0.0115326
3.08133	0.00518418	0.00698519	0.00441228	0.0106619	0.0120173
3.088	0.00510542	0.0067085	0.00368732	0.00951711	0.0119667
3.09467	0.00483671	0.00657799	0.00286236	0.00859298	0.0117641
3.10133	0.00453558	0.00647879	0.00261237	0.00770334	0.0114241
3.108	0.00440586	0.00639526	0.00317484	0.0073999	0.0107874
3.11467	0.00419738	0.00643181	0.00406855	0.00805506	0.0102592
3.12133	0.00388234	0.00641615	0.00459977	0.00931711	0.0102809
3.128	0.00371093	0.00628563	0.0049935	0.0102619	0.0105993
3.13467	0.00385918	0.00613423	0.00558722	0.0108068	0.0101579
3.14133	0.00397037	0.00608203	0.00611844	0.0112757	0.00899311
3.148	0.00388234	0.00617078	0.00639343	0.0114688	0.00821173
3.15467	0.003975	0.00633262	0.00636843	0.0109378	0.00804532
3.16133	0.00445219	0.00667718	0.00635593	0.0101309	0.00855177
3.168	0.00502666	0.0068599	0.00615594	0.00947573	0.00898587
3.17467	0.00553628	0.00713659	0.00554347	0.0087516	0.00942721
3.18133	0.0059347	0.00740284	0.00460602	0.00822747	0.00973108
3.188	0.00643969	0.00774741	0.00367482	0.00827575	0.00948509
3.19467	0.00707902	0.00784138	0.00276236	0.0087516	0.00870371
3.20133	0.00769519	0.00766388	0.00226239	0.00916539	0.00760399
3.208	0.00826504	0.0075699	0.00275611	0.00941366	0.0068009
3.21467	0.00826967	0.00744461	0.00351232	0.00968952	0.00686602
3.22133	0.00773689	0.00729321	0.0040373	0.00937918	0.00742311
3.228	0.00680105	0.00681291	0.00435603	0.00829644	0.00813938
3.23467	0.00575402	0.00636394	0.00539973	0.00667577	0.0091161
3.24133	0.00485525	0.00586276	0.00637468	0.00520682	0.0102375
3.248	0.00404913	0.00549732	0.00657467	0.00405512	0.0112721
3.25467	0.00378505	0.00505878	0.00689966	0.00345512	0.0114819
3.26133	0.00410935	0.00487084	0.00815584	0.0034965	0.0112215
3.268	0.00485988	0.00510055	0.00970576	0.00385512	0.01099
3.27467	0.00552701	0.00547121	0.0101495	0.00446201	0.0107512
3.28133	0.00567063	0.00576879	0.00949953	0.00485511	0.0104473
3.288	0.00549458	0.00604026	0.00836833	0.0050689	0.010252
3.29467	0.00536023	0.00649968	0.00706215	0.00487579	0.0102737
3.30133	0.00555481	0.00657799	0.00586221	0.00493786	0.0101362
3.308	0.00585595	0.00590453	0.00541223	0.00548958	0.00965149
3.31467	0.00603663	0.00481341	0.00581846	0.0062344	0.00908716
3.32133	0.0059625	0.00400944	0.00664967	0.00654474	0.00864583
3.328	0.00572159	0.00375885	0.00746838	0.00673784	0.00807426
3.33467	0.00530927	0.00373275	0.00799335	0.00744128	0.00718436
3.34133	0.00473479	0.00394679	0.00801835	0.0081792	0.00638127
3.348	0.00409082	0.0045576	0.00720589	0.00853781	0.00566501
3.35467	0.00350245	0.00530415	0.00608095	0.0087654	0.0046304
3.36133	0.00334956	0.00585754	0.00549348	0.00942056	0.00369709
3.368	0.00358584	0.00557041	0.00547473	0.0100343	0.00355239
3.37467	0.00406303	0.00496481	0.00571846	0.0102826	0.00485469
3.38133	0.00450778	0.00439577	0.00568722	0.0104206	0.00676473
3.388	0.00495717	0.00421304	0.00554347	0.0105585	0.00861689
3.39467	0.00546678	0.00456282	0.00532473	0.0102757	0.00978172
3.40133	0.00565673	0.00523106	0.0049935	0.00968263	0.00971661
3.408	0.00539266	0.0062021	0.00501225	0.00892401	0.00866753
3.41467	0.00482282	0.00710005	0.00519974	0.00806196	0.00719159
3.42133	0.00458191	0.00767954	0.00556847	0.00690335	0.00609187
3.428	0.00478575	0.00788836	0.00583096	0.00615164	0.00531773
3.43467	0.00517028	0.00795623	0.0059997	0.00582751	0.00492704
3.44133	0.00581888	0.00815983	0.00603095	0.0058344	0.00530326
3.448	0.00681032	0.00838954	0.00571221	0.0060413	0.00653321
3.45467	0.00789904	0.00819638	0.00496225	0.00626198	0.00769081
3.46133	0.00832526	0.00794057	0.00400605	0.00628267	0.00791509
3.468	0.00809362	0.00779961	0.00346233	0.00546199	0.00771975
3.47467	0.00758864	0.00763777	0.00344358	0.00455856	0.00772698
3.48133	0.0070049	0.00702174	0.00387481	0.00397236	0.00771975
3.488	0.00617561	0.00618122	0.00439978	0.00357926	0.00722053
3.49467	0.00533243	0.00591497	0.005056	0.00327582	0.0068009
3.50133	0.00511932	0.00600894	0.00553722	0.00348961	0.00703966
3.508	0.00521661	0.00600372	0.00553097	0.00439304	0.00756781
3.51467	0.00525367	0.00546599	0.00497475	0.00543441	0.00782104
3.52133	0.00504056	0.00487606	0.00401855	0.0058344	0.00784274
3.528	0.00509616	0.00460981	0.00289361	0.00618612	0.00768357
3.53467	0.00537413	0.00460981	0.00176866	0.00663439	0.00747376
3.54133	0.00533243	0.00477165	0.0009937	0.00648267	0.00727118
3.548	0.0049479	0.00525717	0.00069372	0.00566889	0.00744482
3.55467	0.00453095	0.00623342	0.00098745	0.00472407	0.00814661
3.56133	0.00428077	0.00730365	0.00168742	0.00456545	0.0089497
3.568	0.00405839	0.0080502	0.00256237	0.00476545	0.00915951
3.57467	0.00365997	0.00832689	0.00359357	0.00502752	0.00854454
3.58133	0.00321984	0.00824336	0.00464352	0.00568958	0.00741588
3.588	0.00301136	0.00768998	0.00565597	0.00670336	0.00626551
3.59467	0.00318278	0.00681813	0.00647468	0.00725507	0.00539008
3.60133	0.00375262	0.00603504	0.0070434	0.00704818	0.0050428
3.608	0.00412325	0.00559129	0.00751212	0.00691025	0.00557095
3.61467	0.00424371	0.00550776	0.00788711	0.00717921	0.00662726
3.62133	0.00417421	0.00540335	0.00816834	0.0075861	0.00773422
3.628	0.00430393	0.0052154	0.00819959	0.00748266	0.00855901
3.63467	0.00453558	0.00507445	0.00783711	0.00744817	0.00885564
3.64133	0.00488304	0.00500658	0.00746838	0.00754472	0.00883394
3.648	0.00551775	0.00477687	0.00699965	0.00735852	0.00904375
3.65467	0.00630533	0.00412429	0.00625594	0.00682749	0.00971661
3.66133	0.00729213	0.00352914	0.00543098	0.00612405	0.0112215
3.668	0.00811679	0.00336208	0.00483726	0.00604819	0.012191
3.67467	0.00865883	0.00333598	0.00483101	0.0064275	0.0126178
3.68133	0.00874686	0.00336208	0.004931	0.00737231	0.0122272
3.688	0.00850131	0.00367532	0.00524974	0.00835851	0.0110768
3.69467	0.00808899	0.00439577	0.0059622	0.00930332	0.00963702
3.70133	0.00741722	0.00525717	0.00674341	0.00993779	0.0077921
3.708	0.00667596	0.00597761	0.00703715	0.0101792	0.00656938
3.71467	0.00621268	0.00680769	0.00666217	0.0102895	0.00550584
3.72133	0.00608759	0.00750204	0.00579346	0.010255	0.00488363
3.728	0.00617098	0.00765343	0.004956	0.0101378	0.00476787
3.73467	0.00633776	0.00723578	0.00416229	0.00981366	0.00505727
3.74133	0.00666206	0.0066824	0.00359982	0.00963435	0.00528155
3.748	0.00684275	0.00639526	0.00363107	0.00971711	0.00544796
3.75467	0.00676399	0.00590975	0.00409355	0.00985504	0.00632339
3.76133	0.00638873	0.00534592	0.00480601	0.0097378	0.00771251
3.768	0.00575402	0.00510055	0.00525599	0.00942746	0.0089497
3.77467	0.00526757	0.00539812	0.00561847	0.00925504	0.00932592
3.78133	0.00510542	0.00593585	0.00624969	0.00938608	0.00960808
3.788	0.00523977	0.00617078	0.00699965	0.0095378	0.0099626
3.79467	0.00539729	0.00647879	0.00741838	0.00927573	0.0101652
3.80133	0.00569843	0.00700086	0.00766212	0.00851712	0.0102882
3.808	0.00640726	0.00744983	0.00777461	0.00776541	0.0103171
3.81467	0.0069632	0.00763777	0.00781211	0.00716542	0.0103388
3.82133	0.0066111	0.00730365	0.00715589	0.00651026	0.00977449
3.828	0.00568916	0.00707394	0.00626844	0.00590337	0.00870371
3.83467	0.00492937	0.00669806	0.0059122	0.00575164	0.00745929
3.84133	0.00471163	0.00609769	0.00564347	0.00617233	0.00661279
3.848	0.00448462	0.00555474	0.00536848	0.00666198	0.00668514
3.85467	0.00459581	0.00535114	0.00513099	0.0068137	0.00755334
3.86133	0.00566137	0.00547643	0.00535598	0.00737921	0.00910887
3.868	0.00749135	0.00526761	0.00534973	0.00862747	0.0107874
3.87467	0.00888121	0.00528849	0.00460602	0.0100205	0.012068
3.88133	0.0093445	0.00542423	0.00383106	0.0110412	0.0123719
3.888	0.00965953	0.00538768	0.00321859	0.0116412	0.0117496
3.89467	0.010007	0.00515798	0.00258737	0.0125998	0.0106716
3.90133	0.0100302	0.00543467	0.00216864	0.0129791	0.00946338
3.908	0.00943715	0.00639526	0.00224364	0.0122205	0.00819002
3.91467	0.00880708	0.00700086	0.00285611	0.0109102	0.00711201
3.92133	0.00847815	0.00733498	0.00363107	0.00962745	0.00646809
3.928	0.00808436	0.00777351	0.00481851	0.00882746	0.00606293
3.93467	0.00749135	0.00811807	0.00638718	0.00766886	0.00599782
3.94133	0.00671766	0.00794579	0.00750587	0.0062206	0.00591823
3.948	0.00609685	0.00725667	0.0079996	0.004862	0.00591823
3.95467	0.00578182	0.00673983	0.00805585	0.00393098	0.005911
3.96133	0.00574939	0.00644225	0.00840583	0.00342064	0.00585312
3.968	0.00597177	0.0065049	0.00868707	0.00299306	0.00601229
3.97467	0.00626827	0.00705306	0.00862457	0.00262065	0.00604123
3.98133	0.0066528	0.00762733	0.00844333	0.00298617	0.00617146
3.988	0.00694004	0.00809197	0.00826834	0.00397236	0.00623657
3.99467	0.00705123	0.00848873	0.00861832	0.00498614	0.00641021
4.00133	0.00698637	0.00898469	0.00869957	0.00567578	0.00652597
4.008	0.00683811	0.00930315	0.00864332	0.00629646	0.00667791
4.01467	0.00672229	0.00913609	0.00874956	0.00708266	0.00687325
4.02133	0.00692614	0.00902646	0.0090933	0.00745507	0.00720606
4.028	0.00745892	0.00905256	0.00973076	0.00742059	0.00794403
4.03467	0.00825114	0.00902124	0.00981201	0.00724128	0.00863859
4.04133	0.00902946	0.00856704	0.00970576	0.00715163	0.00924633
4.048	0.0096271	0.00775263	0.00914954	0.00699301	0.00912334
4.05467	0.00994214	0.00698519	0.0080496	0.00693094	0.00859518
4.06133	0.00965026	0.00610813	0.00688716	0.00662749	0.00787168
4.068	0.0089507	0.00533548	0.00618094	0.00614474	0.0070686
4.07467	0.00802413	0.00493871	0.00624344	0.00582061	0.00643192
4.08133	0.0072875	0.00518408	0.00640593	0.0060344	0.00612081
4.088	0.00693077	0.00579489	0.00639968	0.00646888	0.00667791
4.09467	0.00703269	0.00628563	0.00639968	0.00656543	0.00749546
4.10133	0.00759327	0.00692777	0.00634343	0.00677922	0.00803085
4.108	0.00825114	0.00768998	0.00585596	0.00731714	0.00813214
4.11467	0.00889511	0.00841565	0.00523724	0.00763438	0.00842878
4.12133	0.00923331	0.0084052	0.0050685	0.00743438	0.00905099
4.128	0.00944642	0.00773174	0.00574971	0.00717921	0.00952126
4.13467	0.00943715	0.00652578	0.00676216	0.00749645	0.00945615
4.14133	0.00909432	0.00531982	0.00749963	0.00832402	0.00921739
4.148	0.00848278	0.00433834	0.00812459	0.00918608	0.00918122
4.15467	0.00781102	0.00369098	0.00842458	0.0101033	0.00930421
4.16133	0.00738016	0.00357091	0.00841208	0.0107171	0.0092608
4.168	0.00708366	0.00386848	0.0079996	0.0108481	0.00873265
4.17467	0.0066667	0.00490739	0.00761837	0.0104481	0.0083709
4.18133	0.00625901	0.00590453	0.0079246	0.0100895	0.00819002
4.188	0.00608759	0.00651012	0.00875581	0.0100895	0.00816832
4.19467	0.00630997	0.0065049	0.00981201	0.00984814	0.00800191
4.20133	0.0066806	0.00640048	0.010487	0.00926194	0.00772698
4.208	0.00694467	0.00671372	0.0106557	0.00874471	0.00778486
4.21467	0.00731993	0.00715747	0.0105682	0.00871022	0.0079368
4.22133	0.00790367	0.00747071	0.0100307	0.00865505	0.00832025
4.228	0.00834843	0.00764299	0.00904955	0.00833782	0.00884117
4.23467	0.0082604	0.00779439	0.00781836	0.00825506	0.00941997
4.24133	0.00777395	0.0080502	0.00683091	0.00860678	0.00989025
4.248	0.00726897	0.00808153	0.00641843	0.0089516	0.0102086
4.25467	0.00673619	0.00771608	0.00646843	0.00883436	0.0102375
4.26133	0.00622658	0.00722012	0.00681841	0.0085723	0.00977449
4.268	0.0060181	0.00668762	0.00714964	0.0081654	0.00873988
4.27467	0.00626827	0.00631173	0.00749338	0.0079792	0.00768357
4.28133	0.006625	0.00596717	0.00813084	0.00804127	0.00734353
4.288	0.00682885	0.00565394	0.00889331	0.00811023	0.00756058
4.29467	0.00689834	0.00545033	0.00924329	0.00824127	0.00835643
4.30133	0.00678252	0.0053668	0.0090308	0.00824127	0.0092391
4.308	0.00663427	0.00523106	0.00889331	0.00813782	0.0102013
4.31467	0.00654624	0.00497525	0.0090558	0.0073999	0.0110189
4.32133	0.00663427	0.00458371	0.00939328	0.00633784	0.0114168
4.328	0.00680105	0.00419216	0.00966202	0.00585509	0.01133
4.33467	0.00708829	0.00417128	0.00969327	0.00604819	0.0108163
4.34133	0.00762107	0.00451584	0.00984951	0.00635853	0.0102954
4.348	0.00813532	0.00530415	0.0100745	0.00645508	0.0101145
4.35467	0.00816311	0.00626475	0.0102932	0.00670336	0.00996983
4.36133	0.00772762	0.00708439	0.010187	0.00707576	0.00956467
4.368	0.00725044	0.00761167	0.00983076	0.00708266	0.00945615
4.37467	0.00687054	0.00761167	0.00970576	0.0064206	0.00994089
4.38133	0.00663427	0.00728277	0.00961202	0.00593095	0.0107078
4.388	0.00660647	0.00675027	0.00924329	0.00633095	0.0111781
4.39467	0.00706976	0.0062282	0.00853707	0.00694473	0.0116773
4.40133	0.0076813	0.0058471	0.00763712	0.00745507	0.0124008
4.408	0.00780638	0.00569048	0.00681216	0.00764127	0.0129796
4.41467	0.00767666	0.00577923	0.0059622	0.00793782	0.0127191
4.42133	0.00744039	0.00608725	0.00539973	0.00786886	0.0121259
4.428	0.00718558	0.00636916	0.00532473	0.00733093	0.011207
4.43467	0.00664353	0.0065049	0.00548723	0.00706887	0.00976002
4.44133	0.00609685	0.00669284	0.00553722	0.00711714	0.00789339
4.448	0.00591154	0.00694865	0.00541223	0.0075861	0.00609911
4.45467	0.00586521	0.00703218	0.00561847	0.00769645	0.00539731
4.46133	0.00574012	0.0066824	0.00611219	0.00786196	0.00539731
4.468	0.00554554	0.00621254	0.00627469	0.00779989	0.00600505
4.47467	0.00566137	0.00612901	0.00628094	0.00750334	0.00670685
4.48133	0.00621268	0.00628563	0.00639343	0.00731714	0.00729288
4.488	0.00689834	0.00626475	0.00701215	0.00711025	0.00768357
4.49467	0.00738943	0.00614467	0.00764962	0.00746197	0.0076474
4.50133	0.00743575	0.00622298	0.0080746	0.00754472	0.00734353
4.508	0.00721801	0.00656754	0.00838708	0.0079861	0.00682261
4.51467	0.00670839	0.00642659	0.00836833	0.00869643	0.00643915
4.52133	0.0060042	0.0059985	0.00781211	0.00926884	0.0062221
4.528	0.00530463	0.00564871	0.00648093	0.00955159	0.00575906
4.53467	0.00466067	0.00572702	0.00492475	0.0093447	0.00555648
4.54133	0.00451241	0.00583144	0.00329984	0.00929642	0.0063668
4.548	0.00454948	0.00578445	0.00189366	0.00928263	0.00809597
4.55467	0.00477649	0.00616034	0.0009062	0.00929642	0.0096949
4.56133	0.00476722	0.0066824	0.0009687	0.00919987	0.0104546
4.568	0.0046097	0.00725145	0.00186241	0.00890333	0.0105631
4.57467	0.00446145	0.00718358	0.00293735	0.00824816	0.0101941
4.58133	0.00410935	0.00695909	0.00383106	0.00741369	0.00918122
4.588	0.0040167	0.0066563	0.00448103	0.0062344	0.00777039
4.59467	0.00426687	0.00600372	0.00466227	0.00494476	0.00622934
4.60133	0.00488768	0.00525717	0.00433103	0.00402063	0.00518026
4.608	0.0053556	0.0045315	0.00401855	0.0038965	0.00517303
4.61467	0.00559187	0.00433312	0.00416854	0.00492407	0.00578077
4.62133	0.00579109	0.0043801	0.00445603	0.00648957	0.00609911
4.628	0.00587911	0.00464635	0.00446228	0.0079792	0.00584588
4.63467	0.00561967	0.0050379	0.00464352	0.00865505	0.00597611
4.64133	0.00505909	0.00533548	0.00529974	0.00865505	0.00683708
4.648	0.00450315	0.00529893	0.00608095	0.00824127	0.00768357
4.65467	0.00443366	0.00520496	0.00654967	0.00706887	0.00774869
4.66133	0.00472089	0.00507445	0.00656217	0.00554475	0.0075027
4.668	0.00486451	0.00489172	0.00633093	0.0042758	0.00776316
4.67467	0.00463287	0.00440621	0.00566847	0.00419305	0.00829855
4.68133	0.00422518	0.00362833	0.00445603	0.00483442	0.00858795
4.688	0.00410009	0.00285046	0.00329359	0.00534475	0.00834196
4.69467	0.0039889	0.00217178	0.00228739	0.00571716	0.00823343
4.70133	0.00390551	0.00185854	0.00200615	0.00593785	0.00815385
4.708	0.00382212	0.00166538	0.00239988	0.00613785	0.00803809
4.71467	0.00389161	0.00175413	0.0030811	0.00579302	0.00779933
4.72133	0.00410009	0.00205171	0.00377481	0.00514476	0.00761122
4.728	0.00419738	0.00273561	0.00362482	0.00475856	0.00727841
4.73467	0.00403986	0.00350304	0.00299985	0.00513786	0.00672132
4.74133	0.00364607	0.00383194	0.00186241	0.00566889	0.00596888
4.748	0.00328934	0.00395201	0.00088746	0.00591716	0.00463764
4.75467	0.00312255	0.0040512	0.00048748	0.00597233	0.00298082
4.76133	0.00308549	0.00436966	0.00028749	0.00611716	0.00112143
4.768	0.00334493	0.00479775	0.00027499	0.00625509	7.235e-05
4.77467	0.00379895	0.00493871	0.00041248	0.00578613	-0.000463
4.78133	0.00407692	0.0052154	0.00107495	0.00527579	-0.000463
4.788	0.00402133	0.00548165	0.00181241	0.00512407	0.00015194
4.79467	0.00375726	0.00582622	0.00218114	0.00512407	0.00127336
4.80133	0.003609	0.00585754	0.00261862	0.00499993	0.00287953
4.808	0.00353025	0.00548165	0.0030561	0.00493097	0.00423971
4.81467	0.0036507	0.00509533	0.00321859	0.00529648	0.00549137
4.82133	0.00406766	0.0046829	0.00289361	0.00563441	0.00670685
4.828	0.00448925	0.00407731	0.00260612	0.00556544	0.00761122
4.83467	0.0046653	0.00326811	0.00264362	0.00571027	0.00794403
4.84133	0.0046097	0.00269906	0.00261237	0.00637922	0.00779933
4.848	0.00447535	0.00221877	0.00240613	0.00699301	0.0076474
4.85467	0.00413715	0.00164972	0.00229989	0.00723438	0.00769804
4.86133	0.00362754	0.00114332	0.00250612	0.00757231	0.00748823
4.868	0.00358584	0.0010128	0.00288736	0.00775162	0.00732182
4.87467	0.00433636	0.00132082	0.00336858	0.00728266	0.0072133
4.88133	0.00519345	0.00173847	0.00364982	0.00567578	0.00645362
4.888	0.00536023	0.00231274	0.00417479	0.00426201	0.0048981
4.89467	0.0050035	0.0030123	0.00483726	0.00317237	0.00275654
4.90133	0.00460044	0.00363355	0.00528724	0.0023379	0.00132401
4.908	0.0040306	0.00427569	0.00523099	0.00217928	0.00059327
4.91467	0.00306696	0.00464635	0.00479976	0.00266203	0.00060774
4.92133	0.00213112	0.0046568	0.00443103	0.00375167	0.00164958
4.928	0.00172806	0.00437488	0.00366232	0.00433097	0.00379114
4.93467	0.00174196	0.00401466	0.00251862	0.00477235	0.0065115
4.94133	0.0020014	0.00370664	0.00138743	0.00531027	0.00860242
4.948	0.00240446	0.00342995	0.00033748	0.00551717	0.00957914
4.95467	0.00271023	0.00313237	-0.0007312	0.005262	0.00959361
4.96133	0.0026917	0.00291311	-0.0013187	0.0046689	0.00891352
4.968	0.00244152	0.00271472	-0.0009937	0.00436546	0.00755334
4.97467	0.00231643	0.00269384	-8.75e-05	0.0038896	0.00608464
4.98133	0.00242299	0.00287656	0.00057497	0.00305513	0.00546243
4.988	0.00283532	0.00300708	0.00137493	0.0021448	0.00591823
4.99467	0.00340979	0.0031637	0.00268737	0.0015655	0.00684431
5.00133	0.00412325	0.003644	0.00385606	0.00142757	0.00782104
5.008	0.00478575	0.00459937	0.00430603	0.00176549	0.00888458
5.01467	0.00513785	0.00527805	0.00416854	0.00226204	0.00942721
5.02133	0.00492474	0.00512143	0.00403105	0.00262755	0.00901481
5.028	0.00436879	0.00456282	0.00385606	0.00258617	0.00774869
5.03467	0.00411862	0.00440099	0.00338108	0.00241376	0.00627275
5.04133	0.00409546	0.0045576	0.0029811	0.00243445	0.00452188
5.048	0.00416495	0.00439054	0.00271236	0.00244135	0.0026046
5.05467	0.00434563	0.00412951	0.00268112	0.00241376	0.00146871
5.06133	0.00467456	0.00409819	0.00306235	0.00200687	0.00122272
5.068	0.00488768	0.00414518	0.00344358	0.00157929	0.00164958
5.07467	0.00463287	0.00388936	0.00343733	0.00108964	0.00222838
5.08133	0.00419738	0.00323157	0.00278111	0.00032413	0.00321234
5.088	0.00383601	0.00257377	0.00211864	-0.0011379	0.0041746
5.09467	0.00334956	0.00207781	0.00173741	-0.0024965	0.0041746
5.10133	0.00288628	0.00166538	0.00131243	-0.002731	0.00327022
5.108	0.00235813	0.0013156	0.00088121	-0.0015862	0.00240926
5.11467	0.00189484	0.00074655	0.00064372	-5.517e-05	0.00227179
5.12133	0.00153811	0.00021927	0.00048748	0.00168274	0.00220668
5.128	0.00155201	-0.0002193	0.00025624	0.00360685	0.00180875
5.13467	0.00215428	-0.0003132	-0.0002437	0.00517234	0.00170746
5.14133	0.00272413	6.7868e-05	-0.0002937	0.0058344	0.00221391
5.148	0.00322448	0.00062647	4.3748e-05	0.00533096	0.00279995
5.15467	0.00374799	0.00124773	0.00064372	0.00482752	0.00284336
5.16133	0.00435026	0.00163406	0.00131868	0.00410339	0.00292294
5.168	0.00475796	0.00210913	0.00218739	0.00332409	0.00360303
5.17467	0.00473479	0.00270428	0.00336858	0.00255859	0.00444229
5.18133	0.00472553	0.00337252	0.0039998	0.00199308	0.00510068
5.188	0.00464677	0.00373275	0.00413104	0.00203445	0.00536837
5.19467	0.00433173	0.00387892	0.00404355	0.00188963	0.00559266
5.20133	0.00397963	0.00410341	0.00423729	0.00159308	0.00601229
5.208	0.00356731	0.00437488	0.00439978	0.00121378	0.00653321
5.21467	0.00316888	0.00423915	0.00411229	0.00113102	0.00700348
5.22133	0.00268243	0.00368054	0.00378106	0.00154481	0.0070903
5.228	0.00256198	0.00329421	0.00338108	0.00193101	0.00701795
5.23467	0.00297893	0.00317936	0.0029061	0.00227583	0.00674302
5.24133	0.00340979	0.00319502	0.00209365	0.00262065	0.00614252
5.248	0.00364143	0.00310627	0.00128119	0.0031103	0.0053539
5.25467	0.00371556	0.00308539	0.00123119	0.0036965	0.00453635
5.26133	0.00390088	0.0033673	0.00147493	0.00384133	0.00368262
5.268	0.00384991	0.00393113	0.00168742	0.00338616	0.00270589
5.27467	0.00338199	0.00428613	0.00182491	0.00249652	0.00165682
5.28133	0.00267317	0.00393635	0.00228114	0.00176549	0.00100567
5.288	0.00189948	0.00309583	0.00286861	0.00148963	0.00088267
5.29467	0.00142692	0.0024798	0.00275611	0.00113792	0.00120101
5.30133	0.00141302	0.00198906	0.0020624	0.00055861	0.00187387
5.308	0.00189948	0.00127383	0.00139368	0.00024827	0.00272036
5.31467	0.00227474	0.00067868	0.00094995	0.00048275	0.00374773
5.32133	0.00247858	0.00049074	0.00068747	0.00081378	0.00470999
5.328	0.00261757	0.00054817	0.00018124	0.0003862	0.00521644
5.33467	0.00279825	0.0003028	-0.0005187	-0.0006621	0.00522367
5.34133	0.00272876	0.00013574	-0.000775	-0.0015793	0.00473169
5.348	0.00257124	0.00047508	-0.000975	-0.0020689	0.00423248
5.35467	0.00284921	0.00106501	-0.0012187	-0.0018965	0.00395755
5.36133	0.00324301	0.00172281	-0.0017937	-0.0012552	0.00357409
5.368	0.00349318	0.00243281	-0.0017499	-1.379e-05	0.00327746
5.37467	0.00315498	0.00315848	-0.0009125	0.00168274	0.00310382
5.38133	0.00268243	0.00358135	-1.25e-05	0.00339995	0.0033281
5.388	0.002284	0.00372753	0.0009687	0.00436546	0.00337875
5.39467	0.00210796	0.00368576	0.0019999	0.00432408	0.00300976
5.40133	0.00224231	0.00362311	0.00272486	0.00380684	0.00264078
5.408	0.00252491	0.00333076	0.00268737	0.00326892	0.00215603
5.41467	0.00278899	0.00294443	0.00211864	0.00286203	0.00180875
5.42133	0.00281215	0.00259987	0.00144368	0.00251031	0.00148318
5.428	0.00280289	0.00237538	0.00076246	0.00241376	0.00131677
5.43467	0.00276582	0.00240671	0.00017499	0.00249652	0.00143253
5.44133	0.00279362	0.00263641	0.00038748	0.00248272	0.00140359
5.448	0.00289554	0.00300186	0.00076871	0.00208273	0.00181599
5.45467	0.00314108	0.00348738	0.0010187	0.00137239	0.00222115
5.46133	0.00323837	0.00373275	0.00129369	0.00051723	0.00221391
5.468	0.00315498	0.00363877	0.00178116	0.00027586	0.00196069
5.47467	0.00313645	0.00309061	0.0020749	0.00055861	0.00177258
5.48133	0.00330787	0.00246413	0.00162492	0.00108274	0.00209815
5.488	0.00346075	0.00194729	0.00113744	0.00118619	0.00190281
5.49467	0.00376652	0.00153486	0.00081246	0.00151032	0.00141083
5.50133	0.00451241	0.0013156	0.00046873	0.00224135	0.00104908
5.508	0.00512859	0.00110677	0.00014374	0.00277238	0.00094055
5.51467	0.00495254	0.0010128	4.9998e-05	0.00267583	0.00066562
5.52133	0.0039611	0.00090839	0.00046873	0.0021448	0.000123
5.528	0.00286311	0.00107023	0.0010062	0.00225514	-0.0001375
5.53467	0.00203383	0.00148266	0.00146868	0.00246204	-0.0002026
5.54133	0.00115358	0.00202038	0.00176241	0.00246204	0.00010129
5.548	0.0003521	0.00255811	0.00162492	0.00246204	0.00044857
5.55467	5.5594e-05	0.00312715	0.00128744	0.00297927	0.00091885
5.56133	0.00060227	0.00362833	0.0010062	0.00377926	0.00139636
5.568	0.00157518	0.0037223	0.00140618	0.00415167	0.00198963
5.57467	0.00234886	0.00348738	0.00234363	0.00379995	0.00255396
5.58133	0.00297893	0.00302796	0.00326859	0.00328961	0.00251778
5.588	0.00353025	0.00276693	0.00394355	0.00275858	0.00253949
5.59467	0.00389624	0.0028348	0.00421854	0.00211721	0.0030387
5.60133	0.00372019	0.00314282	0.00421229	0.00132412	0.00358856
5.608	0.00347002	0.00377451	0.00359357	0.00080689	0.0034511
5.61467	0.00337736	0.00422348	0.00233738	0.00095171	0.00272036
5.62133	0.00353488	0.00477687	0.00118119	0.00151722	0.00238032
5.628	0.00360437	0.00517364	0.00036873	0.00215859	0.00240202
5.63467	0.00364607	0.00524151	0.00016874	0.00288272	0.00244543
5.64133	0.0040167	0.005064	0.00020624	0.00342754	0.00293741
5.648	0.0043132	0.00454194	0.00041248	0.00381374	0.00444229
5.65467	0.00431783	0.00406687	0.00097495	0.00414477	0.00655491
5.66133	0.00371093	0.00345605	0.00166867	0.0042896	0.00795127
5.668	0.00293724	0.00309061	0.00255612	0.0040965	0.0082479
5.67467	0.00210332	0.00319502	0.00333108	0.00386202	0.00826237
5.68133	0.00109799	0.00339863	0.00371856	0.00462752	0.00826237
5.688	9.2657e-05	0.0032159	0.00346858	0.00586888	0.00775592
5.69467	-0.000593	0.00277215	0.00265612	0.00670336	0.00707583
5.70133	-0.0006764	0.00229707	0.00174366	0.00693094	0.00693837
5.708	-0.0004957	0.00190553	0.00114994	0.00689646	0.00772698
5.71467	-0.0001807	0.00145133	0.00075621	0.00626888	0.00812491
5.72133	0.00018995	0.00124251	0.00050622	0.00462752	0.00745929
5.728	0.0006208	0.00145133	0.00033123	0.00271031	0.00649703
5.73467	0.00101923	0.00160795	0.00031248	0.00172411	0.0057663
5.74133	0.0013667	0.00154008	-9.375e-05	0.00163446	0.00515132
5.748	0.00192727	0.00114854	-0.0008687	0.00195859	0.00381285
5.75467	0.00267317	0.00081964	-0.0014687	0.002531	0.0020258
5.76133	0.00323374	0.00057949	-0.0013062	0.00329651	0.00068733
5.768	0.00358584	0.00047508	-0.0006625	0.0042758	0.00015194
5.77467	0.00392404	0.00058993	0.00011874	0.00479304	0.00017364
5.78133	0.00432247	0.00066824	0.0009062	0.00482752	0.00034005
5.788	0.00446145	0.00054817	0.0010062	0.00451028	0.00034005
5.79467	0.00416495	0.00011485	0.00058122	0.0040965	0.0007018
5.80133	0.00386845	-0.0001201	-0.0001875	0.00326892	0.00168576
5.808	0.00371093	0.00012007	-0.0006562	0.00170342	0.00307488
5.81467	0.003609	0.00058993	-0.0010124	-0.0001586	0.00416013
5.82133	0.00370629	0.00106501	-0.0014187	-0.0015793	0.0047534
5.828	0.00419738	0.00161839	-0.0011687	-0.0022758	0.00539731
5.83467	0.00506836	0.00231274	-0.0008625	-0.0024758	0.00569395
5.84133	0.00585131	0.00288178	-0.0007125	-0.0019655	0.00499939
5.848	0.00630997	0.00281914	-0.0009812	-0.0008345	0.00327746
5.85467	0.00647212	0.00223443	-0.0011624	0.00062758	0.00177258
5.86133	0.00605516	0.00159751	-0.0013937	0.00178618	0.00086097
5.868	0.00525831	0.0011381	-0.0018124	0.00244135	0
5.87467	0.0040306	0.00081442	-0.0020249	0.00282065	-0.0006873
5.88133	0.00296504	0.00069434	-0.0019749	0.00283444	-0.001107
5.888	0.00220988	0.00099192	-0.0020061	0.00254479	-0.0008031
5.89467	0.00172343	0.0018742	-0.0024186	0.00197928	-0.0006512
5.90133	0.00159834	0.00282436	-0.0020811	0.00159308	-0.0004124
5.908	0.00159834	0.0033412	-0.0011687	0.00152412	0.00052092
5.91467	0.00221914	0.0033673	-0.0003	0.00169653	0.00180152
5.92133	0.00315498	0.00287134	-0.0004687	0.00197239	0.00296635
5.928	0.00392867	0.00235972	-0.0010312	0.00232411	0.00308211
5.93467	0.00419275	0.00176979	-0.0015437	0.0025379	0.00298806
5.94133	0.0040028	0.00133648	-0.0020936	0.002331	0.00272036
5.948	0.00390088	0.00093971	-0.0029936	0.00157239	0.00172193
5.95467	0.00373409	0.00060037	-0.0041185	0.0005793	0.00026046
5.96133	0.00320131	0.00030802	-0.0048998	-0.0002552	-0.0009695
5.968	0.00243226	-0.0002349	-0.0053997	-0.0006276	-0.0012661
5.97467	0.00173733	-0.0008562	-0.0056247	-0.0007793	-0.0017002
5.98133	0.00119065	-0.0016027	-0.0061809	-0.0009931	-0.0028361
5.988	0.0002965	-0.0020621	-0.0071434	-0.001	-0.004095
5.99467	-0.0011536	-0.0026625	-0.0084933	-0.001331	-0.0049053
6.00133	-0.0025759	-0.0036022	-0.0095933	-0.0022207	-0.0053539
6.008	-0.0034561	-0.0046777	-0.0101807	-0.0040413	-0.0059255
6.01467	-0.0038129	-0.0056278	-0.010512	-0.0057034	-0.0063957
6.02133	-0.0038545	-0.0061969	-0.0108432	-0.0070896	-0.0066417
6.028	-0.003836	-0.0068651	-0.0110182	-0.0087654	-0.0065187
6.03467	-0.0036368	-0.0074446	-0.010887	-0.0104068	-0.006157
6.04133	-0.0034283	-0.0076534	-0.0110432	-0.0115447	-0.0061353
6.048	-0.0036322	-0.0072723	-0.0117244	-0.0117378	-0.0067792
6.05467	-0.0043503	-0.006886	-0.0124744	-0.0119033	-0.0079585
6.06133	-0.0057494	-0.0069382	-0.0130056	-0.0122067	-0.0087616
6.068	-0.0071068	-0.007502	-0.0135056	-0.012586	-0.0093983
6.07467	-0.0085013	-0.0082381	-0.0142805	-0.0132481	-0.0107584
6.08133	-0.0098309	-0.0092614	-0.015193	-0.0139239	-0.0128928
6.088	-0.0109382	-0.0110051	-0.0161117	-0.0149446	-0.015085
6.09467	-0.0115729	-0.0128688	-0.0173116	-0.015917	-0.016872
6.10133	-0.0118787	-0.0143463	-0.0185803	-0.0170136	-0.0186735
6.108	-0.0124578	-0.0151398	-0.019524	-0.0178411	-0.0204316
6.11467	-0.0130045	-0.0157819	-0.0201302	-0.0180963	-0.0217339
6.12133	-0.0135048	-0.0163667	-0.0204802	-0.0183032	-0.0221753
6.128	-0.0138198	-0.016659	-0.020674	-0.0185722	-0.0218569
6.13467	-0.0139866	-0.0167895	-0.0207677	-0.0192066	-0.0214156
6.14133	-0.0135141	-0.0167634	-0.020849	-0.0197101	-0.0208874
6.148	-0.0128099	-0.0163667	-0.0209677	-0.0199583	-0.0204027
6.15467	-0.012467	-0.0156462	-0.0205052	-0.0200756	-0.0194115
6.16133	-0.0122864	-0.0150876	-0.0194115	-0.0204687	-0.0182684
6.168	-0.0120084	-0.0148683	-0.0180866	-0.020379	-0.0174291
6.17467	-0.0117397	-0.014743	-0.0165929	-0.019379	-0.0164813
6.18133	-0.0117906	-0.0145342	-0.0150867	-0.0177791	-0.0155914
6.188	-0.0115219	-0.0145186	-0.0142118	-0.0165101	-0.0147232
6.19467	-0.0105768	-0.0148057	-0.0144805	-0.0160067	-0.0144772
6.20133	-0.0096225	-0.0146804	-0.0153555	-0.0155584	-0.0144555
6.208	-0.0089924	-0.0137877	-0.0160742	-0.0153515	-0.0143687
6.21467	-0.0084365	-0.0124773	-0.0163429	-0.0154963	-0.0143036
6.22133	-0.0076489	-0.0112296	-0.0164679	-0.0160894	-0.0140793
6.228	-0.0067918	-0.0101959	-0.0159492	-0.0169446	-0.0135367
6.23467	-0.0059671	-0.0088646	-0.0146368	-0.0175653	-0.0127987
6.24133	-0.0047116	-0.0074916	-0.0128744	-0.0179515	-0.0122344
6.248	-0.0031828	-0.0064527	-0.0109745	-0.017917	-0.0118292
6.25467	-0.0017698	-0.0058001	-0.0094745	-0.0174067	-0.0109972
6.26133	-0.0007042	-0.0052781	-0.0082933	-0.0162756	-0.0092753
6.268	0.00013899	-0.0044741	-0.0072371	-0.0139998	-0.006895
6.27467	0.00078295	-0.0036544	-0.0060809	-0.0109654	-0.0040588
6.28133	0.00086171	-0.0029027	-0.0050372	-0.0074758	-0.0011359
6.288	0.00050035	-0.0019316	-0.0041123	-0.0044896	0.00185216
6.29467	4.6329e-06	-0.0004072	-0.0027561	-0.0022551	0.00440612
6.30133	-0.0002085	0.00121118	-0.00075	-0.0006896	0.00588206
6.308	-7.876e-05	0.00233884	0.00119994	0.0005931	0.00613528
6.31467	0.00035673	0.00289745	0.00285611	0.00164825	0.00569395
6.32133	0.00113505	0.00347694	0.00427479	0.0023379	0.00543349
6.328	0.00216355	0.00408775	0.00533098	0.00274479	0.00562883
6.33467	0.00321984	0.00459937	0.00559972	0.00327582	0.00610634
6.34133	0.00395184	0.00537202	0.00544348	0.00410339	0.00683708
6.348	0.0042715	0.00662497	0.00547473	0.0046758	0.00801638
6.35467	0.00457727	0.00843131	0.00552472	0.00527579	0.00944168
6.36133	0.00524441	0.00984088	0.00533098	0.00546889	0.0106933
6.368	0.00636556	0.0107545	0.00488101	0.00560682	0.0112794
6.37467	0.00771373	0.0112609	0.00458727	0.00558613	0.0114024
6.38133	0.00905262	0.011193	0.00456852	0.00571027	0.0114241
6.388	0.0102247	0.0107754	0.00488101	0.00648957	0.0114602
6.39467	0.0107807	0.0100184	0.00583096	0.00734473	0.0118437
6.40133	0.0109984	0.00975735	0.00712464	0.00819299	0.0124442
6.408	0.0107761	0.00986698	0.00857457	0.00901367	0.0130736
6.41467	0.0103267	0.0101959	0.00954952	0.00995159	0.0135078
6.42133	0.0099653	0.0106657	0.0101807	0.0107998	0.0139129
6.428	0.0101321	0.011193	0.0103557	0.0108136	0.0142819
6.43467	0.0109521	0.0116159	0.00989951	0.010124	0.0142168
6.44133	0.0116934	0.0117099	0.0089933	0.00970331	0.0139491
6.448	0.0121428	0.0113026	0.00812459	0.00971021	0.0141155
6.45467	0.0126431	0.0103525	0.00791835	0.00999297	0.0144411
6.46133	0.0131064	0.00923006	0.00784961	0.0101792	0.0142602
6.468	0.0132315	0.0083791	0.0080746	0.0105171	0.0136525
6.47467	0.0127589	0.00818072	0.00864957	0.011055	0.0133992
6.48133	0.011976	0.00825903	0.00988701	0.0113102	0.0132039
6.488	0.0114015	0.00864535	0.0112244	0.0113791	0.0126323
6.49467	0.0111467	0.0093397	0.0124369	0.0114688	0.0119667
6.50133	0.0112857	0.0102429	0.0136681	0.0117585	0.0116194
6.508	0.0114386	0.0109424	0.014818	0.0120067	0.0114892
6.51467	0.0115127	0.0113183	0.0155305	0.0123998	0.0110985
6.52133	0.011559	0.0114749	0.0157305	0.0129102	0.0110985
6.528	0.011874	0.011501	0.0156742	0.0135446	0.0115832
6.53467	0.012203	0.0114279	0.015668	0.0140343	0.0123936
6.54133	0.0122076	0.0114854	0.015468	0.0141171	0.013392
6.548	0.0119667	0.011501	0.0149055	0.0140826	0.01447
6.55467	0.0122354	0.0114175	0.0144055	0.0143584	0.0154974
6.56133	0.0131898	0.0114645	0.0141743	0.0150895	0.0160545
6.568	0.0140654	0.011783	0.014093	0.0158481	0.0164234
6.57467	0.0144128	0.0124042	0.0137806	0.0160343	0.0172121
6.58133	0.0144546	0.0127905	0.0134556	0.0165032	0.0183986
6.588	0.0148622	0.013203	0.0134681	0.017648	0.0194983
6.59467	0.0153024	0.0136885	0.0135368	0.0189239	0.0202869
6.60133	0.0154969	0.014482	0.0136056	0.0195721	0.0207066
6.608	0.015307	0.0154739	0.0136743	0.019379	0.0210104
6.61467	0.0151865	0.0165598	0.0139368	0.0188963	0.0210683
6.62133	0.0153858	0.0176196	0.0142055	0.0181101	0.0210683
6.628	0.0156313	0.0184445	0.0143618	0.017386	0.0214373
6.63467	0.0158351	0.019024	0.0146368	0.0171584	0.0221608
6.64133	0.0159927	0.0191127	0.0152117	0.0174274	0.0234125
6.648	0.0164513	0.0190448	0.0164992	0.0181653	0.0250114
6.65467	0.017049	0.0188725	0.0181928	0.0190963	0.0264656
6.66133	0.0174242	0.0187995	0.0200553	0.0197584	0.0274062
6.668	0.0174474	0.0185019	0.0214052	0.0197446	0.0275147
6.67467	0.017591	0.0181887	0.0226551	0.0188756	0.0271964
6.68133	0.017818	0.0178128	0.0236488	0.0182549	0.0269431
6.688	0.0177624	0.0172855	0.0238176	0.0184894	0.026907
6.69467	0.017137	0.0166642	0.0228739	0.0198549	0.02703
6.70133	0.0166644	0.0161161	0.0214364	0.0217652	0.0266393
6.708	0.0167849	0.016043	0.0210614	0.0237514	0.0258289
6.71467	0.016998	0.0164241	0.0212989	0.0256755	0.0251272
6.72133	0.0168914	0.0173012	0.0215052	0.0271651	0.0246352
6.728	0.0166552	0.0185123	0.0213864	0.0277238	0.0244254
6.73467	0.0168358	0.0194938	0.0217677	0.0276479	0.0245773
6.74133	0.0171509	0.0199219	0.0224989	0.027441	0.0253949
6.748	0.0171231	0.0196713	0.0220427	0.0273858	0.0265814
6.75467	0.0169517	0.0189091	0.0204052	0.0268134	0.0276956
6.76133	0.0171277	0.0177553	0.0186428	0.0257376	0.028354
6.768	0.0176281	0.0161839	0.0179553	0.024641	0.0281152
6.77467	0.0179848	0.0145447	0.0172866	0.0236617	0.027153
6.78133	0.0178643	0.0132708	0.0163492	0.0226824	0.0261401
6.788	0.0174381	0.0129785	0.0160742	0.0215997	0.0254961
6.79467	0.0167432	0.0136415	0.0170679	0.0212963	0.0249101
6.80133	0.0156962	0.0148579	0.0184803	0.0216963	0.0241143
6.808	0.0146862	0.016043	0.0191115	0.0221997	0.0234848
6.81467	0.0139542	0.0170767	0.019374	0.022048	0.022783
6.82133	0.013528	0.0178075	0.019449	0.0215169	0.0217557
6.828	0.013162	0.017865	0.019149	0.0208066	0.0206776
6.83467	0.0129442	0.0170192	0.0180554	0.0199514	0.0201856
6.84133	0.0131527	0.0156149	0.0164429	0.0187997	0.0201278
6.848	0.0133334	0.0142158	0.015043	0.0175515	0.0198167
6.85467	0.0132593	0.0130098	0.0140743	0.0162756	0.0191221
6.86133	0.0129767	0.0120857	0.0137743	0.0149032	0.0180803
6.868	0.0128562	0.0114541	0.0137743	0.0135033	0.017118
6.87467	0.0126477	0.0111512	0.0139868	0.0123309	0.0161485
6.88133	0.0122586	0.0112609	0.0145243	0.0117171	0.0155336
6.888	0.0120501	0.0117151	0.014768	0.0115722	0.0154033
6.89467	0.0121891	0.012305	0.0147368	0.011786	0.0159242
6.90133	0.0122678	0.0127227	0.0142868	0.0122826	0.0171253
6.908	0.0120547	0.0128584	0.0139743	0.013186	0.0180947
6.91467	0.0117304	0.0127383	0.0136868	0.0140619	0.018442
6.92133	0.01142	0.0122006	0.0129806	0.0143515	0.0181309
6.928	0.0108455	0.0114697	0.0122119	0.0142619	0.0175015
6.93467	0.0100719	0.0108276	0.0116432	0.0138964	0.0164596
6.94133	0.00974292	0.0105039	0.0115494	0.0135309	0.0149113
6.948	0.00981242	0.0102324	0.0113807	0.0128136	0.0131243
6.95467	0.00984021	0.0100706	0.0106182	0.0120136	0.0112721
6.96133	0.00984021	0.00982521	0.00940578	0.0114067	0.0112721
6.968	0.00984021	0.00982521	0.00940578	0.0114067	0.0112721
6.97467	0.00984021	0.00982521	0.00940578	0.0114067	0.0112721
6.98133	0.00984021	0.00982521	0.00940578	0.0114067	0.0112721
6.988	0.00984021	0.00982521	0.00940578	0.0114067	0.0112721
6.99467	0.00984021	0.00982521	0.00940578	0.0114067	0.0112721
7.00133	0.00984021	0.00982521	0.00940578	0.0114067	0.0112721
	0.00984021	0.00982521	0.00940578	0.0114067	0.0112721

## Sheet: Figure 1f
Time (min)	0	14	28	42	56
0.00133333	0.031696	0.0564524	0.0548948	0.0540271	0.0558219
0.008	0.0316875	0.0566359	0.0551886	0.0539952	0.0546253
0.0146667	0.0317216	0.05679	0.0549365	0.053962	0.0546001
0.0213333	0.0317912	0.0568995	0.0547113	0.0539319	0.0545784
0.028	0.0318808	0.0569525	0.0545419	0.0539073	0.0545588
0.0346667	0.0319714	0.0569486	0.0544457	0.0538906	0.0545415
0.0413333	0.032045	0.0568953	0.0544238	0.053887	0.0545256
0.048	0.032088	0.0568046	0.0544628	0.0539066	0.0545111
0.0546667	0.0320936	0.0566914	0.0545447	0.0539576	0.0544992
0.0613333	0.032064	0.0565737	0.0546504	0.0540363	0.0544945
0.068	0.0320092	0.0564706	0.0547655	0.0541246	0.0545019
0.0746667	0.0319451	0.0564009	0.0548772	0.0541984	0.0545251
0.0813333	0.0318868	0.0563745	0.0549735	0.054238	0.0545633
0.088	0.0318425	0.0563909	0.0550452	0.0542333	0.0546138
0.0946667	0.0318132	0.0564415	0.05509	0.0541813	0.0546714
0.101333	0.0317952	0.0565128	0.0551131	0.0540828	0.0547275
0.108	0.0317818	0.0565908	0.0551235	0.0539418	0.0547721
0.114667	0.031767	0.0566667	0.0551295	0.0537702	0.0547955
0.121333	0.0317466	0.0567369	0.055135	0.0535874	0.0547922
0.128	0.0317211	0.0568073	0.0551428	0.0534142	0.0547628
0.134667	0.0316966	0.0568888	0.0551563	0.0532654	0.0547142
0.141333	0.0316832	0.0569932	0.0551812	0.0531463	0.0546552
0.148	0.031691	0.0571258	0.0552198	0.0530565	0.0545976
0.154667	0.0317266	0.0572837	0.0552674	0.0529944	0.054553
0.161333	0.0317895	0.0574551	0.0553108	0.0529597	0.0545316
0.168	0.031875	0.0576228	0.0553323	0.0529503	0.054538
0.174667	0.0319733	0.0577678	0.0553192	0.0529616	0.054568
0.181333	0.0320732	0.0578697	0.0552646	0.0529867	0.0546123
0.188	0.0321668	0.0579135	0.0551677	0.0530189	0.0546597
0.194667	0.0322506	0.0578904	0.0550313	0.0530525	0.0547013
0.201333	0.0323269	0.0578042	0.0548618	0.0530809	0.0547309
0.208	0.0323996	0.0576694	0.0546735	0.053095	0.0547448
0.214667	0.0324708	0.057506	0.0544875	0.0530859	0.0547449
0.221333	0.0325386	0.0573323	0.0543266	0.0530501	0.0547402
0.228	0.0325974	0.0571644	0.054208	0.0529909	0.0547441
0.234667	0.0326392	0.0570156	0.0541397	0.0529201	0.0547681
0.241333	0.0326557	0.0568968	0.0541225	0.0528556	0.0548176
0.248	0.0326419	0.0568164	0.0541556	0.0528203	0.0548889
0.254667	0.032596	0.056778	0.0542356	0.052836	0.0549724
0.261333	0.0325233	0.0567802	0.0543557	0.0529188	0.055056
0.268	0.0324361	0.0568188	0.0545036	0.0530711	0.0551244
0.274667	0.032351	0.056889	0.0546619	0.0532779	0.0551642
0.281333	0.0322851	0.0569845	0.0548117	0.0535113	0.0551659
0.288	0.0322489	0.0570951	0.0549351	0.0537373	0.0551288
0.294667	0.0322441	0.057203	0.0550175	0.0539197	0.0550613
0.301333	0.0322637	0.0572886	0.0550492	0.0540276	0.0549786
0.308	0.032296	0.0573343	0.0550267	0.0540391	0.0548978
0.314667	0.0323274	0.0573301	0.0549532	0.0539495	0.0548319
0.321333	0.0323449	0.0572757	0.054836	0.0537733	0.0547899
0.328	0.0323397	0.0571782	0.054686	0.0535421	0.0547742
0.334667	0.0323102	0.0570509	0.0545176	0.0532922	0.0547842
0.341333	0.0322648	0.0569106	0.0543455	0.053057	0.0548171
0.348	0.032217	0.0567729	0.0541809	0.0528635	0.0548682
0.354667	0.0321801	0.056649	0.0540286	0.0527305	0.0549315
0.361333	0.0321606	0.0565428	0.0538888	0.0526654	0.0549993
0.368	0.0321587	0.0564549	0.0537637	0.0526637	0.055064
0.374667	0.0321694	0.0563836	0.0536584	0.0527094	0.0551209
0.381333	0.0321845	0.0563267	0.0535814	0.0527825	0.05517
0.388	0.0321934	0.0562825	0.0535421	0.0528687	0.055213
0.394667	0.0321844	0.0562505	0.0535501	0.0529622	0.0552504
0.401333	0.0321485	0.0562359	0.0536146	0.0530616	0.0552808
0.408	0.0320843	0.0562481	0.0537414	0.0531674	0.0553037
0.414667	0.0319991	0.0562938	0.053928	0.0532786	0.0553241
0.421333	0.031905	0.0563736	0.05416	0.0533933	0.0553518
0.428	0.0318139	0.0564784	0.0544132	0.0535101	0.0553922
0.434667	0.0317342	0.0565943	0.0546605	0.0536234	0.0554418
0.441333	0.0316707	0.05671	0.0548768	0.0537216	0.0554886
0.448	0.0316276	0.056816	0.055044	0.0537893	0.0555202
0.454667	0.0316085	0.0569066	0.0551523	0.0538153	0.0555295
0.461333	0.0316171	0.0569803	0.0552009	0.0537987	0.0555122
0.468	0.0316554	0.057042	0.0551989	0.0537498	0.0554639
0.474667	0.0317227	0.0570985	0.0551655	0.0536833	0.0553807
0.481333	0.0318193	0.0571564	0.0551235	0.0536128	0.0552634
0.488	0.0319458	0.0572188	0.0550942	0.0535496	0.0551224
0.494667	0.0321043	0.0572812	0.0550896	0.0535032	0.0549734
0.501333	0.0322949	0.0573347	0.0551101	0.05348	0.0548319
0.508	0.0325125	0.0573652	0.0551478	0.0534811	0.054711
0.514667	0.0327443	0.0573567	0.05519	0.0534986	0.0546213
0.521333	0.0329743	0.057299	0.0552234	0.0535178	0.0545729
0.528	0.033189	0.057188	0.0552378	0.0535267	0.0545734
0.534667	0.0333789	0.0570296	0.0552266	0.0535221	0.0546242
0.541333	0.0335377	0.0568371	0.0551904	0.0535105	0.054722
0.548	0.0336594	0.0566261	0.055139	0.0535019	0.0548635
0.554667	0.0337397	0.0564142	0.0550892	0.0535047	0.0550451
0.561333	0.0337771	0.0562172	0.0550609	0.0535232	0.0552583
0.568	0.033776	0.0560513	0.0550699	0.053558	0.0554858
0.574667	0.0337419	0.0559283	0.0551245	0.0536078	0.0557024
0.581333	0.0336777	0.0558577	0.055222	0.0536659	0.0558835
0.588	0.0335838	0.0558452	0.0553522	0.0537202	0.0560145
0.594667	0.0334598	0.0558923	0.055499	0.0537526	0.0560884
0.601333	0.0333111	0.0559967	0.0556455	0.0537453	0.056102
0.608	0.0331472	0.0561531	0.0557783	0.0536875	0.056053
0.614667	0.0329815	0.0563525	0.0558873	0.053581	0.0559458
0.621333	0.0328289	0.056583	0.0559663	0.053437	0.0557951
0.628	0.0327024	0.0568246	0.0560111	0.0532741	0.0556244
0.634667	0.0326132	0.0570478	0.0560205	0.0531103	0.0554547
0.641333	0.0325667	0.0572199	0.0559968	0.0529625	0.0552968
0.648	0.0325613	0.057313	0.055944	0.0528475	0.055152
0.654667	0.0325879	0.0573123	0.0558664	0.0527798	0.0550189
0.661333	0.0326318	0.0572159	0.0557682	0.0527691	0.0548991
0.668	0.0326764	0.0570345	0.0556549	0.0528153	0.0547957
0.674667	0.0327038	0.0567882	0.0555368	0.0529091	0.0547092
0.681333	0.0326983	0.0565093	0.0554273	0.0530379	0.0546367
0.688	0.0326502	0.0562377	0.0553381	0.0531919	0.0545744
0.694667	0.0325592	0.0560111	0.0552748	0.0533643	0.0545206
0.701333	0.0324332	0.0558566	0.0552358	0.0535472	0.0544748
0.708	0.0322834	0.0557868	0.0552143	0.0537286	0.0544336
0.714667	0.0321202	0.0558037	0.0552009	0.0538917	0.0543915
0.721333	0.0319526	0.0559023	0.0551862	0.0540203	0.0543439
0.728	0.0317909	0.0560711	0.0551607	0.0541017	0.0542876
0.734667	0.0316471	0.0562943	0.0551195	0.0541272	0.0542216
0.741333	0.0315295	0.0565535	0.0550683	0.0540915	0.0541451
0.748	0.0314421	0.0568331	0.0550231	0.0539966	0.0540599
0.754667	0.0313852	0.0571222	0.0550056	0.0538541	0.0539747
0.761333	0.0313592	0.0574112	0.0550343	0.0536861	0.053903
0.768	0.0313686	0.0576868	0.0551165	0.0535213	0.0538581
0.774667	0.0314191	0.0579297	0.0552503	0.0533871	0.0538479
0.781333	0.0315115	0.0581203	0.0554265	0.0533054	0.0538741
0.788	0.0316418	0.0582408	0.055632	0.0532889	0.0539381
0.794667	0.0318022	0.0582815	0.0558478	0.0533378	0.0540397
0.801333	0.0319838	0.0582362	0.0560511	0.0534384	0.054175
0.808	0.0321751	0.0581052	0.0562196	0.0535667	0.0543327
0.814667	0.0323585	0.0578973	0.0563374	0.0536951	0.0544969
0.821333	0.0325108	0.0576323	0.0563992	0.0538017	0.0546534
0.828	0.03261	0.0573414	0.0564065	0.053876	0.054794
0.834667	0.032643	0.0570565	0.0563639	0.0539183	0.0549166
0.841333	0.0326089	0.0568049	0.0562757	0.0539376	0.0550212
0.848	0.0325146	0.0566045	0.0561473	0.0539481	0.0551082
0.854667	0.0323747	0.0564653	0.0559878	0.0539656	0.0551784
0.861333	0.0322078	0.05639	0.0558104	0.0540022	0.0552342
0.868	0.0320383	0.0563747	0.055631	0.0540609	0.0552773
0.874667	0.0318929	0.0564091	0.0554667	0.0541331	0.0553085
0.881333	0.0317928	0.0564782	0.0553337	0.0541996	0.0553289
0.888	0.0317482	0.0565668	0.0552455	0.0542373	0.0553416
0.894667	0.0317565	0.0566621	0.0552095	0.0542288	0.0553538
0.901333	0.0318057	0.0567544	0.0552266	0.0541679	0.0553742
0.908	0.0318803	0.0568348	0.0552905	0.0540638	0.0554101
0.914667	0.0319633	0.0568973	0.0553897	0.0539362	0.055467
0.921333	0.0320396	0.0569397	0.0555066	0.0538104	0.0555456
0.928	0.0320968	0.0569652	0.0556199	0.0537127	0.0556401
0.934667	0.0321289	0.0569799	0.0557077	0.0536659	0.0557378
0.941333	0.0321382	0.0569903	0.0557541	0.0536804	0.0558193
0.948	0.032135	0.0570032	0.0557509	0.0537517	0.0558659
0.954667	0.032134	0.0570249	0.0557005	0.0538589	0.0558674
0.961333	0.032149	0.0570605	0.0556123	0.0539735	0.055823
0.968	0.0321887	0.0571131	0.0555026	0.0540675	0.055741
0.974667	0.0322546	0.0571808	0.0553905	0.0541193	0.0556331
0.981333	0.032343	0.0572581	0.0552927	0.0541178	0.0555126
0.988	0.0324447	0.0573421	0.0552175	0.0540621	0.0553922
0.994667	0.0325482	0.0574342	0.0551645	0.0539646	0.0552835
1.00133	0.0326417	0.0575408	0.0551292	0.0538462	0.0551941
1.008	0.0327155	0.0576685	0.0551052	0.0537286	0.0551276
1.01467	0.0327633	0.05782	0.0550841	0.0536273	0.0550827
1.02133	0.0327832	0.0579906	0.0550574	0.0535508	0.0550545
1.028	0.0327766	0.05817	0.0550191	0.053503	0.0550371
1.03467	0.0327492	0.0583455	0.0549717	0.0534842	0.0550232
1.04133	0.0327091	0.0585027	0.054927	0.0534892	0.0550048
1.048	0.0326648	0.0586293	0.0548985	0.0535091	0.0549731
1.05467	0.0326223	0.058715	0.0548947	0.0535343	0.0549198
1.06133	0.0325842	0.0587565	0.0549162	0.0535625	0.0548421
1.068	0.0325514	0.0587599	0.0549572	0.0535999	0.0547468
1.07467	0.0325262	0.0587368	0.0550098	0.0536555	0.0546509
1.08133	0.0325116	0.0587003	0.0550639	0.053734	0.0545786
1.088	0.0325098	0.0586581	0.0551081	0.0538346	0.0545543
1.09467	0.0325191	0.058612	0.0551314	0.0539524	0.0545969
1.10133	0.0325347	0.0585589	0.0551308	0.0540816	0.0547167
1.108	0.0325514	0.0584976	0.0551111	0.0542133	0.0549093
1.11467	0.0325667	0.0584265	0.0550817	0.0543362	0.0551537
1.12133	0.0325799	0.0583441	0.0550528	0.0544375	0.0554144
1.128	0.0325899	0.0582495	0.0550315	0.0545087	0.0556501
1.13467	0.0325947	0.0581456	0.0550217	0.0545472	0.0558244
1.14133	0.0325926	0.0580423	0.0550259	0.0545568	0.0559146
1.148	0.0325866	0.0579544	0.0550406	0.0545465	0.0559149
1.15467	0.0325837	0.057892	0.0550596	0.0545252	0.0558364
1.16133	0.0325915	0.0578598	0.0550759	0.0544998	0.0557028
1.168	0.0326122	0.0578564	0.0550882	0.0544718	0.0555431
1.17467	0.0326422	0.0578811	0.0551028	0.0544379	0.0553857
1.18133	0.032674	0.0579317	0.0551292	0.054393	0.0552526
1.188	0.0327014	0.0579992	0.0551748	0.054332	0.0551569
1.19467	0.032721	0.0580634	0.0552416	0.054252	0.0551044
1.20133	0.03273	0.0580985	0.055327	0.0541517	0.0550947
1.208	0.0327247	0.0580827	0.0554227	0.0540347	0.0551219
1.21467	0.0327037	0.0580057	0.0555143	0.0539099	0.0551757
1.22133	0.0326697	0.057868	0.0555806	0.053793	0.0552444
1.228	0.0326317	0.0576745	0.0555983	0.0537012	0.0553165
1.23467	0.0325998	0.0574356	0.05555	0.0536473	0.0553822
1.24133	0.0325832	0.0571746	0.0554303	0.0536346	0.055433
1.248	0.0325867	0.0569288	0.0552493	0.0536565	0.0554612
1.25467	0.0326142	0.0567385	0.0550297	0.0537023	0.0554619
1.26133	0.0326688	0.0566301	0.0548043	0.0537582	0.0554345
1.268	0.0327524	0.0566088	0.0546126	0.0538065	0.0553845
1.27467	0.032862	0.0566627	0.0544929	0.0538292	0.0553241
1.28133	0.0329912	0.0567769	0.0544744	0.0538114	0.0552683
1.288	0.033132	0.0569354	0.0545682	0.0537491	0.0552307
1.29467	0.0332751	0.0571198	0.0547647	0.0536501	0.0552182
1.30133	0.03341	0.0573054	0.0550367	0.0535282	0.0552294
1.308	0.0335256	0.0574684	0.0553453	0.053397	0.0552579
1.31467	0.0336128	0.0575984	0.0556475	0.053269	0.0552952
1.32133	0.0336679	0.057699	0.0559018	0.0531582	0.0553327
1.328	0.0336907	0.0577802	0.0560746	0.0530802	0.0553611
1.33467	0.0336816	0.0578453	0.0561481	0.0530469	0.055369
1.34133	0.0336419	0.0578897	0.0561248	0.0530614	0.0553471
1.348	0.0335764	0.0579079	0.0560264	0.0531188	0.0552915
1.35467	0.0334943	0.0579028	0.0558867	0.053212	0.0552066
1.36133	0.0334047	0.0578833	0.0557395	0.0533336	0.0551017
1.368	0.0333123	0.0578564	0.0556125	0.0534732	0.0549851
1.37467	0.0332187	0.0578227	0.0555255	0.053614	0.0548627
1.38133	0.0331258	0.0577789	0.05549	0.0537354	0.0547414
1.388	0.0330407	0.0577269	0.05551	0.0538198	0.0546348
1.39467	0.0329735	0.057673	0.0555796	0.0538598	0.0545617
1.40133	0.0329324	0.0576224	0.0556881	0.0538541	0.0545391
1.408	0.0329225	0.0575764	0.0558208	0.0538065	0.0545766
1.41467	0.0329471	0.0575357	0.0559653	0.0537246	0.0546724
1.42133	0.0330076	0.0575075	0.0561101	0.0536206	0.0548179
1.428	0.0331009	0.0575073	0.0562453	0.0535124	0.0549988
1.43467	0.0332175	0.0575533	0.0563599	0.0534177	0.0551944
1.44133	0.0333404	0.0576603	0.0564432	0.0533486	0.0553773
1.448	0.0334496	0.0578333	0.0564832	0.0533096	0.0555182
1.45467	0.0335264	0.0580661	0.0564705	0.0532983	0.0555923
1.46133	0.0335573	0.0583415	0.0564004	0.0533087	0.0555888
1.468	0.033535	0.0586326	0.0562797	0.0533355	0.0555115
1.47467	0.0334608	0.0589082	0.0561204	0.0533733	0.0553747
1.48133	0.0333435	0.0591363	0.0559376	0.0534179	0.0552011
1.488	0.0331981	0.0592898	0.0557445	0.0534659	0.0550159
1.49467	0.0330436	0.0593486	0.0555526	0.0535146	0.0548457
1.50133	0.0328994	0.0593069	0.0553751	0.053562	0.054715
1.508	0.0327824	0.0591754	0.0552264	0.0536083	0.0546434
1.51467	0.0327019	0.0589808	0.0551159	0.053652	0.0546374
1.52133	0.0326603	0.0587552	0.0550462	0.053688	0.0546915
1.528	0.0326551	0.0585242	0.0550132	0.0537066	0.0547902
1.53467	0.0326826	0.0583041	0.0550094	0.0536981	0.054914
1.54133	0.0327384	0.0581065	0.0550257	0.0536577	0.0550461
1.548	0.0328184	0.0579439	0.0550536	0.0535881	0.0551731
1.55467	0.0329187	0.0578284	0.0550825	0.0534978	0.0552841
1.56133	0.033035	0.0577652	0.0551032	0.0533977	0.0553723
1.568	0.0331624	0.0577494	0.0551119	0.0533016	0.0554385
1.57467	0.0332938	0.057772	0.0551123	0.0532269	0.0554909
1.58133	0.0334195	0.0578273	0.0551165	0.053193	0.0555432
1.588	0.0335287	0.0579131	0.0551434	0.0532153	0.0556054
1.59467	0.033611	0.0580237	0.0552121	0.0532985	0.0556787
1.60133	0.0336574	0.0581438	0.0553323	0.0534355	0.0557577
1.608	0.0336605	0.0582537	0.055505	0.0536109	0.0558334
1.61467	0.0336183	0.0583359	0.0557212	0.0538046	0.0558977
1.62133	0.0335361	0.0583865	0.0559645	0.0539968	0.0559438
1.628	0.0334272	0.0584103	0.056213	0.0541676	0.0559667
1.63467	0.0333077	0.0584163	0.0564406	0.0543005	0.0559638
1.64133	0.0331919	0.0584112	0.056621	0.0543853	0.0559408
1.648	0.0330912	0.0584034	0.0567353	0.054425	0.0559089
1.65467	0.0330154	0.0584025	0.0567747	0.0544335	0.0558806
1.66133	0.0329738	0.0584214	0.0567395	0.0544293	0.0558621
1.668	0.0329718	0.0584658	0.0566353	0.0544265	0.0558479
1.67467	0.0330063	0.0585304	0.0564711	0.0544323	0.0558257
1.68133	0.0330665	0.0586028	0.056258	0.0544481	0.0557809
1.688	0.0331381	0.0586732	0.0560101	0.0544725	0.0557038
1.69467	0.0332077	0.0587392	0.0557415	0.0544993	0.0555887
1.70133	0.033266	0.058806	0.0554648	0.0545188	0.0554365
1.708	0.033306	0.0588791	0.0551906	0.0545211	0.0552554
1.71467	0.0333227	0.0589595	0.0549299	0.0545009	0.0550655
1.72133	0.0333142	0.0590441	0.0546928	0.0544622	0.0548951
1.728	0.0332843	0.0591285	0.0544877	0.054414	0.054774
1.73467	0.0332402	0.0592087	0.0543209	0.0543653	0.0547224
1.74133	0.0331917	0.0592755	0.0542	0.0543219	0.0547456
1.748	0.0331487	0.0593168	0.0541317	0.0542883	0.0548343
1.75467	0.0331196	0.0593208	0.0541196	0.0542659	0.0549706
1.76133	0.0331105	0.0592831	0.0541632	0.0542542	0.0551321
1.768	0.0331256	0.059212	0.0542547	0.0542488	0.0552957
1.77467	0.0331669	0.0591203	0.0543836	0.0542457	0.0554413
1.78133	0.0332333	0.0590201	0.0545373	0.0542426	0.0555564
1.788	0.0333187	0.0589178	0.0547051	0.0542414	0.0556363
1.79467	0.0334125	0.0588158	0.0548768	0.0542453	0.0556849
1.80133	0.0335008	0.0587183	0.0550466	0.0542561	0.0557094
1.808	0.0335693	0.0586306	0.0552153	0.0542709	0.0557171
1.81467	0.0336078	0.0585591	0.0553895	0.0542859	0.0557104
1.82133	0.0336118	0.0585089	0.0555782	0.0542981	0.0556862
1.828	0.0335815	0.0584851	0.0557861	0.0543077	0.0556374
1.83467	0.0335236	0.0584914	0.0560097	0.0543164	0.0555601
1.84133	0.0334493	0.0585291	0.0562385	0.054327	0.0554567
1.848	0.0333748	0.0585944	0.0564591	0.0543423	0.0553378
1.85467	0.0333138	0.0586752	0.0566556	0.0543672	0.055219
1.86133	0.0332722	0.0587521	0.0568147	0.054406	0.0551176
1.868	0.0332486	0.0588036	0.0569274	0.0544591	0.0550493
1.87467	0.0332373	0.0588118	0.0569939	0.0545197	0.0550245
1.88133	0.033233	0.0587701	0.0570224	0.0545731	0.0550449
1.888	0.0332338	0.0586855	0.0570266	0.0546011	0.0551027
1.89467	0.0332392	0.0585771	0.0570164	0.0545888	0.0551844
1.90133	0.0332501	0.0584678	0.0569981	0.0545275	0.0552748
1.908	0.0332693	0.0583796	0.0569724	0.0544189	0.0553615
1.91467	0.0333028	0.0583259	0.0569366	0.0542728	0.0554376
1.92133	0.033355	0.0583144	0.0568854	0.0541052	0.0555026
1.928	0.0334243	0.058341	0.0568111	0.0539362	0.0555626
1.93467	0.0335017	0.0583921	0.056706	0.0537886	0.0556281
1.94133	0.0335739	0.0584445	0.0565692	0.053684	0.0557108
1.948	0.033628	0.0584747	0.056406	0.053638	0.0558173
1.95467	0.0336548	0.0584689	0.0562279	0.0536541	0.0559463
1.96133	0.0336467	0.0584285	0.0560497	0.0537228	0.0560888
1.968	0.0336	0.0583681	0.0558847	0.053829	0.0562344
1.97467	0.0335156	0.0583095	0.0557443	0.0539566	0.0563728
1.98133	0.0334033	0.0582759	0.0556378	0.0540922	0.0564959
1.988	0.0332775	0.0582877	0.0555699	0.0542241	0.0565941
1.99467	0.0331522	0.0583586	0.0555388	0.0543395	0.0566561
2.00133	0.0330374	0.0584891	0.0555382	0.0544304	0.0566728
2.008	0.0329394	0.0586659	0.0555569	0.0544972	0.0566397
2.01467	0.0328654	0.0588638	0.0555818	0.0545486	0.0565555
2.02133	0.0328225	0.0590492	0.0556009	0.0545964	0.0564212
2.028	0.0328141	0.0591885	0.0556057	0.0546481	0.0562381
2.03467	0.0328368	0.0592524	0.0555936	0.0547038	0.0560116
2.04133	0.0328822	0.0592238	0.0555687	0.0547593	0.0557564
2.048	0.032942	0.0591016	0.0555404	0.0548063	0.0554939
2.05467	0.03301	0.0589031	0.0555211	0.0548358	0.0552462
2.06133	0.0330831	0.0586548	0.0555221	0.0548392	0.0550317
2.068	0.0331575	0.0583868	0.0555528	0.0548107	0.054861
2.07467	0.0332308	0.058126	0.0556173	0.0547496	0.0547394
2.08133	0.0333031	0.0578968	0.0557148	0.0546628	0.0546684
2.088	0.0333783	0.0577207	0.0558399	0.0545649	0.0546425
2.09467	0.0334597	0.057611	0.0559832	0.0544765	0.0546494
2.10133	0.0335476	0.0575704	0.0561316	0.0544182	0.0546744
2.108	0.033636	0.0575901	0.0562713	0.0544055	0.0547088
2.11467	0.0337168	0.0576583	0.0563898	0.0544431	0.0547526
2.12133	0.0337831	0.057766	0.0564782	0.0545252	0.0548136
2.128	0.0338281	0.0579082	0.056529	0.0546408	0.0548989
2.13467	0.0338472	0.0580789	0.0565346	0.0547745	0.0550114
2.14133	0.0338372	0.0582695	0.05649	0.0549092	0.0551467
2.148	0.0337985	0.0584689	0.0563956	0.055026	0.055295
2.15467	0.033737	0.0586688	0.0562614	0.0551061	0.0554425
2.16133	0.0336602	0.0588642	0.0561051	0.0551376	0.0555723
2.168	0.0335744	0.0590475	0.055945	0.05512	0.0556645
2.17467	0.0334815	0.0592071	0.0557993	0.0550603	0.0557014
2.18133	0.0333824	0.0593313	0.0556822	0.054967	0.0556735
2.188	0.0332797	0.0594106	0.0556027	0.0548464	0.0555846
2.19467	0.0331795	0.0594421	0.0555625	0.0547036	0.0554533
2.20133	0.033089	0.0594261	0.0555537	0.0545465	0.0553065
2.208	0.0330143	0.0593653	0.0555599	0.0543844	0.0551695
2.21467	0.0329601	0.059264	0.0555631	0.0542245	0.05506
2.22133	0.0329323	0.059133	0.0555496	0.0540676	0.0549868
2.228	0.0329362	0.0589857	0.0555155	0.0539115	0.0549527
2.23467	0.0329745	0.0588365	0.0554669	0.0537596	0.0549597
2.24133	0.0330414	0.0586981	0.0554182	0.0536226	0.0550047
2.248	0.0331239	0.0585826	0.0553891	0.0535155	0.055076
2.25467	0.0332088	0.0585007	0.0554006	0.0534488	0.055156
2.26133	0.0332876	0.0584592	0.0554695	0.0534266	0.0552258
2.268	0.0333582	0.0584587	0.0556023	0.0534497	0.0552743
2.27467	0.0334213	0.0584916	0.0557915	0.0535188	0.055298
2.28133	0.033478	0.058546	0.0560149	0.0536297	0.0552967
2.288	0.0335306	0.0586097	0.0562425	0.0537686	0.0552684
2.29467	0.0335817	0.0586728	0.0564422	0.053912	0.0552145
2.30133	0.0336344	0.0587297	0.0565889	0.0540363	0.055144
2.308	0.0336865	0.0587767	0.056668	0.0541258	0.0550745
2.31467	0.0337303	0.0588154	0.0566783	0.0541766	0.0550235
2.32133	0.0337541	0.0588511	0.0566282	0.0541921	0.0549993
2.328	0.0337482	0.0588893	0.0565344	0.0541794	0.0549985
2.33467	0.0337104	0.0589349	0.0564153	0.0541496	0.0550119
2.34133	0.0336462	0.0589875	0.0562887	0.0541174	0.0550284
2.348	0.0335667	0.059043	0.0561682	0.0540991	0.0550363
2.35467	0.0334863	0.0590925	0.0560605	0.0541061	0.0550207
2.36133	0.0334186	0.0591256	0.0559641	0.0541423	0.0549683
2.368	0.0333743	0.0591323	0.0558737	0.0542065	0.0548709
2.37467	0.0333589	0.0591076	0.0557851	0.0542953	0.0547312
2.38133	0.0333713	0.0590517	0.0557021	0.0544046	0.0545592
2.388	0.0334038	0.0589666	0.055637	0.054528	0.0543679
2.39467	0.0334466	0.0588536	0.0556065	0.0546534	0.0541698
2.40133	0.0334884	0.0587163	0.0556207	0.0547646	0.053977
2.408	0.0335197	0.0585602	0.0556796	0.0548453	0.0538021
2.41467	0.0335336	0.0583948	0.0557748	0.054884	0.0536575
2.42133	0.0335263	0.0582302	0.0558942	0.0548753	0.0535551
2.428	0.0334998	0.0580734	0.0560258	0.0548191	0.0535046
2.43467	0.0334608	0.0579288	0.0561551	0.0547171	0.0535132
2.44133	0.0334183	0.0578049	0.056263	0.0545749	0.0535835
2.448	0.0333805	0.0577132	0.0563297	0.0544044	0.0537128
2.45467	0.0333557	0.0576672	0.056346	0.0542234	0.0538935
2.46133	0.0333507	0.0576741	0.0563155	0.0540494	0.0541148
2.468	0.0333716	0.0577336	0.0562528	0.0538934	0.0543616
2.47467	0.0334199	0.0578382	0.056172	0.0537582	0.0546136
2.48133	0.0334901	0.0579792	0.0560794	0.0536443	0.0548497
2.488	0.0335696	0.0581469	0.0559793	0.0535594	0.0550505
2.49467	0.0336424	0.0583257	0.0558785	0.0535169	0.0552045
2.50133	0.0336932	0.0584938	0.0557911	0.0535284	0.055309
2.508	0.0337104	0.0586275	0.0557335	0.0535944	0.0553657
2.51467	0.0336875	0.0587097	0.0557148	0.053703	0.0553763
2.52133	0.0336253	0.0587368	0.0557353	0.0538373	0.0553431
2.528	0.0335328	0.0587172	0.0557883	0.0539816	0.0552696
2.53467	0.0334262	0.0586641	0.0558644	0.0541197	0.0551639
2.54133	0.0333251	0.0585915	0.0559538	0.0542327	0.0550368
2.548	0.0332475	0.0585145	0.0560459	0.0543009	0.0548981
2.55467	0.0332048	0.0584487	0.0561278	0.0543115	0.0547569
2.56133	0.0331996	0.0584076	0.0561895	0.0542694	0.0546233
2.568	0.0332263	0.0583952	0.0562264	0.0541966	0.0545124
2.57467	0.0332766	0.0584023	0.0562427	0.0541223	0.0544429
2.58133	0.0333394	0.0584156	0.0562486	0.0540711	0.0544311
2.588	0.033403	0.058423	0.0562582	0.0540551	0.0544828
2.59467	0.0334559	0.0584201	0.0562801	0.0540765	0.0545907
2.60133	0.0334907	0.0584074	0.0563169	0.054132	0.0547391
2.608	0.0335091	0.0583874	0.0563651	0.0542151	0.0549095
2.61467	0.0335202	0.058361	0.0564165	0.0543151	0.0550822
2.62133	0.0335339	0.058329	0.0564629	0.0544173	0.055237
2.628	0.0335541	0.0582933	0.0564973	0.0545061	0.0553548
2.63467	0.0335787	0.0582555	0.0565177	0.0545703	0.0554223
2.64133	0.0336037	0.0582182	0.0565256	0.0546069	0.0554393
2.648	0.033629	0.0581818	0.0565276	0.0546198	0.0554166
2.65467	0.0336551	0.0581469	0.05653	0.0546149	0.055371
2.66133	0.0336789	0.0581176	0.0565374	0.0545947	0.0553189
2.668	0.0336945	0.0580998	0.0565497	0.0545581	0.0552728
2.67467	0.0336997	0.0581014	0.0565656	0.0545064	0.0552415
2.68133	0.0337005	0.0581245	0.0565853	0.0544462	0.0552295
2.688	0.0337067	0.0581631	0.0566082	0.0543888	0.0552355
2.69467	0.033723	0.0582038	0.0566335	0.0543458	0.0552516
2.70133	0.0337464	0.0582335	0.05666	0.0543223	0.0552688
2.708	0.0337706	0.0582462	0.0566891	0.0543176	0.055282
2.71467	0.033792	0.0582424	0.0567251	0.054327	0.0552927
2.72133	0.0338079	0.0582264	0.0567731	0.054344	0.0553062
2.728	0.0338132	0.0582035	0.0568311	0.0543604	0.0553279
2.73467	0.0338014	0.05818	0.0568898	0.0543672	0.0553608
2.74133	0.0337716	0.0581662	0.0569348	0.0543561	0.0554066
2.748	0.033733	0.0581713	0.0569525	0.054324	0.0554654
2.75467	0.0337028	0.0581978	0.0569322	0.0542763	0.0555335
2.76133	0.0336938	0.0582391	0.0568695	0.0542245	0.0556009
2.768	0.033711	0.0582828	0.0567659	0.0541825	0.0556503
2.77467	0.0337521	0.0583186	0.0566305	0.0541614	0.0556665
2.78133	0.0338114	0.0583417	0.0564802	0.0541648	0.0556433
2.788	0.0338825	0.0583506	0.0563345	0.0541884	0.055587
2.79467	0.033957	0.0583472	0.056212	0.0542233	0.055511
2.80133	0.0340234	0.0583372	0.0561292	0.0542574	0.0554273
2.808	0.0340728	0.0583306	0.0560943	0.0542798	0.0553454
2.81467	0.0341023	0.0583392	0.0561083	0.054281	0.0552746
2.82133	0.0341171	0.058375	0.0561632	0.0542547	0.0552255
2.828	0.034126	0.0584447	0.0562447	0.0542001	0.0552063
2.83467	0.0341365	0.0585522	0.0563386	0.0541204	0.0552165
2.84133	0.034152	0.0586977	0.0564344	0.0540229	0.0552477
2.848	0.0341703	0.0588733	0.0565254	0.0539172	0.05529
2.85467	0.0341856	0.0590617	0.0566081	0.0538128	0.0553374
2.86133	0.0341907	0.0592384	0.0566797	0.0537183	0.0553899
2.868	0.0341786	0.0593795	0.0567395	0.0536412	0.0554475
2.87467	0.0341442	0.0594645	0.0567874	0.0535891	0.0555058
2.88133	0.0340867	0.0594812	0.0568251	0.05357	0.0555558
2.888	0.034008	0.0594225	0.056852	0.0535905	0.0555858
2.89467	0.033913	0.0592915	0.0568649	0.0536523	0.0555846
2.90133	0.0338098	0.0591032	0.0568625	0.0537486	0.0555432
2.908	0.033709	0.0588833	0.0568462	0.0538636	0.0554569
2.91467	0.033622	0.0586615	0.0568217	0.0539801	0.0553271
2.92133	0.0335602	0.0584634	0.0567962	0.054081	0.055163
2.928	0.0335312	0.0583084	0.0567771	0.0541527	0.0549826
2.93467	0.033538	0.0582089	0.0567695	0.054186	0.0548092
2.94133	0.0335782	0.0581698	0.0567769	0.0541764	0.0546657
2.948	0.0336435	0.0581871	0.0567978	0.0541256	0.0545704
2.95467	0.0337222	0.0582488	0.0568249	0.0540405	0.0545331
2.96133	0.0338014	0.0583403	0.0568418	0.0539308	0.0545532
2.968	0.0338686	0.0584474	0.0568304	0.053806	0.0546235
2.97467	0.0339134	0.0585584	0.0567767	0.0536743	0.0547302
2.98133	0.0339272	0.0586655	0.0566769	0.0535404	0.0548555
2.988	0.0339067	0.0587645	0.0565394	0.0534073	0.0549806
2.99467	0.0338557	0.0588542	0.0563807	0.0532791	0.0550905
3.00133	0.0337865	0.0589366	0.0562232	0.053163	0.0551756
3.008	0.0337165	0.0590139	0.0560908	0.053069	0.0552355
3.01467	0.0336591	0.0590868	0.0560057	0.0530047	0.055277
3.02133	0.0336201	0.0591547	0.0559834	0.0529702	0.0553104
3.028	0.0335987	0.0592169	0.0560274	0.0529606	0.0553446
3.03467	0.0335951	0.0592704	0.0561294	0.0529704	0.055386
3.04133	0.0336112	0.0593106	0.0562703	0.0529979	0.0554376
3.048	0.0336489	0.0593302	0.0564235	0.0530448	0.0555005
3.05467	0.0337032	0.0593191	0.0565587	0.053112	0.0555711
3.06133	0.0337657	0.0592715	0.0566509	0.0531994	0.0556413
3.068	0.0338289	0.0591863	0.0566847	0.0533089	0.0556967
3.07467	0.0338925	0.0590661	0.0566596	0.0534428	0.0557248
3.08133	0.0339592	0.0589171	0.0565845	0.0536006	0.055719
3.088	0.0340282	0.0587423	0.0564744	0.0537721	0.0556805
3.09467	0.0340897	0.058546	0.056346	0.0539388	0.0556172
3.10133	0.0341322	0.0583361	0.0562182	0.0540807	0.0555372
3.108	0.0341489	0.058122	0.0561125	0.0541857	0.055449
3.11467	0.0341407	0.0579144	0.0560462	0.0542513	0.0553628
3.12133	0.0341104	0.057723	0.056026	0.0542824	0.0552905
3.128	0.0340601	0.0575584	0.0560462	0.0542901	0.0552426
3.13467	0.0339916	0.0574336	0.056093	0.0542904	0.055222
3.14133	0.0339105	0.0573625	0.0561529	0.0543009	0.0552243
3.148	0.0338286	0.0573519	0.056218	0.0543348	0.0552402
3.15467	0.0337595	0.0574007	0.0562805	0.0543928	0.0552611
3.16133	0.033715	0.0574978	0.0563331	0.0544622	0.0552805
3.168	0.0337031	0.0576288	0.0563677	0.0545254	0.0552937
3.17467	0.0337274	0.0577756	0.0563805	0.0545675	0.0552983
3.18133	0.0337865	0.0579206	0.0563781	0.0545849	0.0552983
3.188	0.0338769	0.0580519	0.056383	0.0545905	0.0553127
3.19467	0.0339951	0.05818	0.0564418	0.0546222	0.0553867
3.20133	0.0341459	0.0583566	0.0566387	0.0547581	0.0556027
3.208	0.0343484	0.0586875	0.0571056	0.0551251	0.0560865
3.21467	0.0346415	0.0593286	0.0580169	0.0558949	0.0569995
3.22133	0.0350843	0.0604695	0.0595652	0.0572582	0.0585147
3.228	0.0357524	0.0623014	0.0619201	0.0593831	0.0607815
3.23467	0.0367238	0.0649857	0.0651885	0.0623766	0.0638902
3.24133	0.0380638	0.0686137	0.0693826	0.0662573	0.0678454
3.248	0.0398083	0.0731726	0.0744137	0.0709581	0.0725692
3.25467	0.0419601	0.0785443	0.0801519	0.0763972	0.0779811
3.26133	0.0445193	0.0845992	0.0866274	0.0826758	0.0842243
3.268	0.0475738	0.0914494	0.0943957	0.0904331	0.0920508
3.27467	0.051451	0.0998461	0.104956	0.101243	0.103227
3.28133	0.0568821	0.111565	0.120981	0.117823	0.120698
3.288	0.0650805	0.129532	0.14612	0.14383	0.148295
3.29467	0.0776449	0.157508	0.184353	0.183203	0.189982
3.30133	0.0962836	0.199366	0.239067	0.239242	0.248899
3.308	0.122425	0.25816	0.312127	0.31368	0.326446
3.31467	0.15682	0.335238	0.403095	0.405905	0.421562
3.32133	0.199208	0.429513	0.50868	0.51245	0.530263
3.328	0.248082	0.537004	0.622598	0.626886	0.645606
3.33467	0.300643	0.650834	0.736054	0.740337	0.758316
3.34133	0.353025	0.761885	0.838971	0.842728	0.85816
3.348	0.400821	0.860158	0.921717	0.924495	0.935745
3.35467	0.439816	0.936512	0.976794	0.978268	0.984166
3.36133	0.466688	0.984231	1	1	1
3.368	0.479506	1	0.990838	0.989362	0.983551
3.37467	0.477916	0.984147	0.952284	0.949471	0.938476
3.38133	0.463068	0.940293	0.890077	0.886155	0.871002
3.388	0.437331	0.874566	0.811674	0.806881	0.788829
3.39467	0.403855	0.794512	0.724992	0.719515	0.699865
3.40133	0.366052	0.707865	0.637195	0.631141	0.611053
3.408	0.327081	0.621421	0.553828	0.547214	0.527596
3.41467	0.289486	0.540288	0.478478	0.471242	0.452732
3.42133	0.255026	0.467658	0.412922	0.404952	0.387965
3.428	0.224706	0.405011	0.357561	0.348728	0.333519
3.43467	0.198912	0.352561	0.311895	0.302104	0.288803
3.44133	0.1776	0.309708	0.274928	0.264145	0.252767
3.448	0.160439	0.275395	0.245442	0.233706	0.224154
3.45467	0.146932	0.248356	0.22219	0.209595	0.20167
3.46133	0.136507	0.227284	0.203999	0.190672	0.184097
3.468	0.128583	0.210947	0.189837	0.175914	0.170365
3.47467	0.122632	0.198282	0.178837	0.164434	0.159586
3.48133	0.118215	0.18843	0.170291	0.155496	0.151054
3.488	0.114998	0.180738	0.163643	0.148502	0.144231
3.49467	0.112744	0.174728	0.158452	0.142985	0.138723
3.50133	0.111293	0.170058	0.15438	0.138585	0.134244
3.508	0.110532	0.16648	0.151163	0.135033	0.130587
3.51467	0.110369	0.163806	0.148594	0.132133	0.12759
3.52133	0.110705	0.161873	0.146512	0.129748	0.125115
3.528	0.11142	0.160527	0.144791	0.127785	0.123043
3.53467	0.112374	0.159606	0.143345	0.126172	0.121281
3.54133	0.113418	0.158959	0.142119	0.124849	0.119761
3.548	0.114421	0.158458	0.141093	0.123766	0.118442
3.55467	0.115287	0.15802	0.140264	0.122891	0.117298
3.56133	0.115962	0.157606	0.139629	0.122199	0.116315
3.568	0.11644	0.157211	0.13918	0.121662	0.115485
3.57467	0.116752	0.15685	0.138893	0.121243	0.114802
3.58133	0.116957	0.156552	0.138759	0.120912	0.114265
3.588	0.117139	0.156374	0.138803	0.120691	0.113902
3.59467	0.117414	0.156431	0.139133	0.120686	0.113797
3.60133	0.117936	0.156915	0.139947	0.121092	0.114111
3.608	0.118903	0.158092	0.141514	0.122156	0.115063
3.61467	0.120535	0.160269	0.144126	0.124133	0.116886
3.62133	0.123048	0.163738	0.148019	0.12723	0.119775
3.628	0.126596	0.168709	0.153301	0.13155	0.123828
3.63467	0.131236	0.175235	0.159887	0.137024	0.128992
3.64133	0.136868	0.183142	0.167449	0.143373	0.135013
3.648	0.143218	0.191983	0.175413	0.150103	0.141426
3.65467	0.149821	0.201047	0.183017	0.156561	0.147598
3.66133	0.156071	0.209451	0.189439	0.162044	0.152834
3.668	0.161322	0.216305	0.193989	0.165939	0.156511
3.67467	0.165058	0.220946	0.19635	0.167888	0.1582
3.68133	0.167144	0.22326	0.196861	0.167968	0.157797
3.688	0.168169	0.224044	0.196778	0.166838	0.155619
3.69467	0.169787	0.225335	0.198381	0.165796	0.152458
3.70133	0.174901	0.23048	0.204798	0.166672	0.149518
3.708	0.187493	0.243796	0.219506	0.171546	0.148235
3.71467	0.212052	0.269814	0.245605	0.182337	0.150001
3.72133	0.252674	0.3123	0.285085	0.200392	0.155882
3.728	0.31209	0.373309	0.338221	0.226124	0.166397
3.73467	0.390803	0.452438	0.40319	0.258777	0.181367
3.74133	0.486482	0.546373	0.475986	0.296361	0.199859
3.748	0.59375	0.648887	0.55074	0.33581	0.220253
3.75467	0.704553	0.751437	0.620513	0.37341	0.240462
3.76133	0.80918	0.844408	0.678469	0.405413	0.258281
3.768	0.897807	0.918757	0.719075	0.428689	0.271794
3.77467	0.96216	0.96758	0.738992	0.441224	0.279691
3.78133	0.996839	0.987154	0.737454	0.442369	0.281443
3.788	1	0.977284	0.71614	0.43282	0.277303
3.79467	0.973365	0.941023	0.67869	0.414378	0.268178
3.80133	0.921661	0.88393	0.629976	0.389563	0.255424
3.808	0.851649	0.812998	0.575246	0.361142	0.240581
3.81467	0.770914	0.735452	0.519277	0.331665	0.225097
3.82133	0.686648	0.657622	0.465734	0.303126	0.210104
3.828	0.604692	0.584186	0.416889	0.27679	0.196297
3.83467	0.529034	0.517913	0.373715	0.253225	0.183938
3.84133	0.461803	0.459869	0.336222	0.232462	0.172971
3.848	0.403609	0.409895	0.303864	0.214221	0.163161
3.85467	0.354046	0.367147	0.275878	0.1981	0.154223
3.86133	0.312163	0.330515	0.251498	0.183709	0.145908
3.868	0.276825	0.298908	0.23007	0.170731	0.138048
3.87467	0.24692	0.271391	0.211092	0.158938	0.130564
3.88133	0.221472	0.24724	0.194208	0.148181	0.123453
3.888	0.199662	0.225937	0.179183	0.138373	0.116763
3.89467	0.180831	0.207124	0.165848	0.129459	0.11055
3.90133	0.164461	0.190544	0.154056	0.1214	0.104855
3.908	0.150142	0.175977	0.14365	0.114148	0.0996931
3.91467	0.137548	0.163212	0.13446	0.107648	0.0950525
3.92133	0.126412	0.152045	0.126321	0.101841	0.0909043
3.928	0.116523	0.142279	0.119086	0.0966685	0.0872094
3.93467	0.107726	0.133733	0.112638	0.0920836	0.0839251
3.94133	0.0999128	0.126237	0.106886	0.0880478	0.0810154
3.948	0.0930061	0.119641	0.101765	0.0845293	0.0784543
3.95467	0.0869405	0.113822	0.0972323	0.0814981	0.0762244
3.96133	0.0816534	0.108687	0.0932608	0.0789214	0.0743091
3.968	0.0770798	0.104167	0.0898233	0.0767608	0.07268
3.97467	0.0731519	0.100199	0.0868862	0.0749708	0.071295
3.98133	0.0697994	0.0967299	0.0844043	0.0734994	0.0701068
3.988	0.0669511	0.0937082	0.0823244	0.0722942	0.0690725
3.99467	0.0645414	0.0910938	0.0805894	0.0713068	0.0681596
4.00133	0.0625138	0.088853	0.0791432	0.0704953	0.067343
4.008	0.0608197	0.0869546	0.077935	0.069822	0.0666016
4.01467	0.0594145	0.0853625	0.076921	0.069251	0.0659194
4.02133	0.0582544	0.0840358	0.076064	0.0687521	0.0652902
4.028	0.0572945	0.0829301	0.0753318	0.0683039	0.0647174
4.03467	0.056489	0.0820013	0.0746979	0.0678938	0.0642079
4.04133	0.0557924	0.0812089	0.0741406	0.0675119	0.0637644
4.048	0.0551622	0.0805147	0.07364	0.0671445	0.0633837
4.05467	0.0545652	0.0798817	0.0731761	0.0667746	0.06306
4.06133	0.0539775	0.0792752	0.0727269	0.0663885	0.0627892
4.068	0.0533862	0.0786647	0.0722723	0.0659781	0.0625674
4.07467	0.0527847	0.0780305	0.0717978	0.0655396	0.0623876
4.08133	0.0521686	0.0773633	0.0712931	0.0650704	0.0622368
4.088	0.0515319	0.0766626	0.0707501	0.064568	0.062096
4.09467	0.0508652	0.075932	0.0701639	0.0640363	0.061944
4.10133	0.0501572	0.0751778	0.0695353	0.0634875	0.0617604
4.108	0.0493993	0.0744072	0.0688701	0.0629388	0.0615295
4.11467	0.0485893	0.0736297	0.0681774	0.0624053	0.0612437
4.12133	0.0477339	0.0728561	0.0674678	0.0618981	0.0609066
4.128	0.0468475	0.0720979	0.0667541	0.0614259	0.060533
4.13467	0.0459488	0.0713686	0.0660513	0.0609968	0.0601466
4.14133	0.0450593	0.0706791	0.0653741	0.0606172	0.0597776
4.148	0.0442048	0.070037	0.0647338	0.0602856	0.0594565
4.15467	0.0434132	0.0694472	0.0641382	0.0599921	0.0592071
4.16133	0.0427078	0.0689126	0.0635974	0.0597257	0.0590393
4.168	0.0421054	0.0684429	0.0631267	0.0594807	0.0589496
4.17467	0.041617	0.0680514	0.0627522	0.059262	0.0589275
4.18133	0.0412562	0.067754	0.0625055	0.0590818	0.0589651
4.188	0.0410445	0.0675666	0.0624177	0.0589579	0.059059
4.19467	0.0410049	0.0675044	0.0625115	0.0589128	0.0592065
4.20133	0.0411547	0.0675839	0.062796	0.0589711	0.0594019
4.208	0.0414957	0.0678164	0.0632619	0.0591521	0.0596379
4.21467	0.0420142	0.0682026	0.0638792	0.0594606	0.059908
4.22133	0.0426807	0.068721	0.0645932	0.0598785	0.0602031
4.228	0.0434487	0.0693297	0.0653273	0.0603669	0.0605054
4.23467	0.0442525	0.0699715	0.0659963	0.060871	0.0607844
4.24133	0.045012	0.0705802	0.0665234	0.0613295	0.0610042
4.248	0.0456439	0.0710908	0.0668575	0.0616835	0.061135
4.25467	0.0460804	0.0714426	0.0669803	0.0618842	0.0611594
4.26133	0.0462781	0.0715896	0.0669003	0.0619023	0.0610733
4.268	0.0462244	0.0715094	0.0666458	0.0617333	0.0608817
4.27467	0.0459332	0.071207	0.0662568	0.0613951	0.0605989
4.28133	0.0454405	0.0707097	0.0657799	0.0609237	0.0602485
4.288	0.0447992	0.0700628	0.0652616	0.0603662	0.0598591
4.29467	0.0440707	0.0693186	0.064738	0.059777	0.0594587
4.30133	0.043315	0.0685326	0.0642284	0.0592097	0.0590702
4.308	0.0425816	0.0677571	0.0637352	0.0587095	0.058711
4.31467	0.0419038	0.0670358	0.063254	0.0583053	0.0583962
4.32133	0.0412993	0.0664	0.0627847	0.0580061	0.0581374
4.328	0.0407741	0.0658672	0.0623351	0.0578051	0.0579425
4.33467	0.0403267	0.0654412	0.0619179	0.0576843	0.057813
4.34133	0.0399503	0.0651152	0.061543	0.0576193	0.057746
4.348	0.0396361	0.0648734	0.0612157	0.0575818	0.0577333
4.35467	0.0393758	0.0646959	0.0609377	0.0575428	0.0577639
4.36133	0.0391632	0.0645609	0.0607107	0.0574805	0.0578232
4.368	0.0389934	0.0644476	0.0605315	0.0573845	0.057897
4.37467	0.0388623	0.064337	0.0603908	0.0572585	0.057973
4.38133	0.038764	0.0642138	0.0602769	0.0571144	0.058041
4.388	0.0386907	0.0640703	0.0601797	0.0569689	0.0580926
4.39467	0.0386339	0.0639073	0.0600953	0.0568373	0.0581217
4.40133	0.0385843	0.0637303	0.0600268	0.056733	0.0581245
4.408	0.0385327	0.0635453	0.0599786	0.0566636	0.0581016
4.41467	0.0384701	0.0633554	0.0599547	0.0566302	0.058056
4.42133	0.0383866	0.0631629	0.0599587	0.0566277	0.0579931
4.428	0.0382766	0.062969	0.0599889	0.0566481	0.0579211
4.43467	0.0381391	0.0627744	0.0600391	0.0566862	0.0578548
4.44133	0.0379801	0.0625788	0.0600967	0.0567405	0.0578123
4.448	0.0378103	0.0623827	0.0601459	0.0568107	0.05781
4.45467	0.0376432	0.062189	0.0601688	0.0568944	0.0578563
4.46133	0.0374924	0.0620065	0.0601512	0.0569892	0.0579478
4.468	0.0373692	0.061849	0.0600827	0.0570933	0.0580699
4.47467	0.0372821	0.0617304	0.0599607	0.0572047	0.0582019
4.48133	0.0372318	0.0616614	0.0597946	0.0573151	0.0583205
4.488	0.0372111	0.0616425	0.0596041	0.0574061	0.058403
4.49467	0.037206	0.0616654	0.0594147	0.0574533	0.0584322
4.50133	0.0372004	0.0617144	0.0592483	0.0574371	0.0584007
4.508	0.0371808	0.0617702	0.0591196	0.0573509	0.0583138
4.51467	0.037139	0.0618133	0.059037	0.057199	0.0581889
4.52133	0.0370715	0.0618271	0.0590053	0.0569903	0.058049
4.528	0.0369799	0.0618053	0.0590229	0.0567348	0.0579157
4.53467	0.0368711	0.0617533	0.059078	0.0564481	0.0578058
4.54133	0.036756	0.0616889	0.0591509	0.0561546	0.0577286
4.548	0.0366457	0.0616372	0.0592222	0.0558827	0.0576852
4.55467	0.0365492	0.0616203	0.0592827	0.0556552	0.0576675
4.56133	0.0364697	0.0616496	0.0593347	0.0554841	0.0576573
4.568	0.0364069	0.0617209	0.0593827	0.0553727	0.0576329
4.57467	0.0363571	0.0618119	0.0594249	0.0553226	0.0575775
4.58133	0.0363166	0.0618903	0.0594563	0.0553348	0.0574817
4.588	0.036283	0.0619243	0.0594723	0.0554056	0.0573459
4.59467	0.0362567	0.0618892	0.0594725	0.055524	0.0571771
4.60133	0.0362406	0.0617749	0.0594555	0.0556716	0.0569888
4.608	0.0362371	0.0615854	0.0594145	0.0558283	0.0568031
4.61467	0.0362445	0.0613389	0.0593388	0.0559764	0.0566472
4.62133	0.0362566	0.0610653	0.0592242	0.0561012	0.0565471
4.628	0.0362645	0.0608021	0.0590782	0.0561898	0.0565187
4.63467	0.0362601	0.0605818	0.0589181	0.0562347	0.0565617
4.64133	0.0362355	0.0604226	0.0587632	0.0562352	0.0566624
4.648	0.0361858	0.0603244	0.0586286	0.0562002	0.0567997
4.65467	0.0361097	0.0602809	0.0585253	0.0561447	0.0569497
4.66133	0.0360149	0.0602896	0.0584616	0.0560841	0.0570877
4.668	0.0359204	0.0603526	0.0584446	0.0560295	0.0571928
4.67467	0.0358528	0.0604679	0.0584775	0.0559868	0.0572502
4.68133	0.0358378	0.0606258	0.058556	0.0559597	0.0572574
4.688	0.0358938	0.0608119	0.0586696	0.0559471	0.0572233
4.69467	0.0360251	0.0610147	0.0588014	0.0559451	0.0571627
4.70133	0.0362242	0.0612268	0.0589337	0.0559444	0.0570905
4.708	0.0364724	0.0614382	0.0590478	0.0559355	0.0570174
4.71467	0.0367434	0.0616343	0.0591302	0.0559162	0.0569516
4.72133	0.0370057	0.0618017	0.0591706	0.0558925	0.0568998
4.728	0.0372303	0.0619372	0.0591636	0.0558747	0.0568687
4.73467	0.0373939	0.0620513	0.0591117	0.0558707	0.0568605
4.74133	0.0374839	0.0621615	0.059026	0.055886	0.0568726
4.748	0.0374979	0.0622781	0.0589261	0.055925	0.0568984
4.75467	0.0374444	0.0624016	0.0588325	0.0559908	0.0569315
4.76133	0.0373399	0.0625237	0.0587612	0.0560826	0.0569664
4.768	0.037204	0.0626316	0.0587166	0.05619	0.0569963
4.77467	0.0370548	0.0627123	0.0586921	0.0562968	0.0570122
4.78133	0.0369055	0.0627511	0.0586738	0.0563859	0.0570047
4.788	0.0367674	0.0627358	0.058643	0.0564446	0.0569708
4.79467	0.0366513	0.0626621	0.0585792	0.0564644	0.0569177
4.80133	0.0365654	0.0625393	0.058466	0.0564406	0.0568603
4.808	0.0365137	0.0623882	0.0582957	0.0563743	0.0568157
4.81467	0.0364923	0.0622323	0.0580787	0.0562735	0.0567962
4.82133	0.0364923	0.0620896	0.057839	0.056152	0.0568094
4.828	0.0365038	0.0619665	0.0576104	0.0560255	0.0568575
4.83467	0.0365181	0.0618644	0.057426	0.055908	0.0569399
4.84133	0.0365267	0.0617811	0.0573135	0.055811	0.057051
4.848	0.0365226	0.0617156	0.0572906	0.0557447	0.0571774
4.85467	0.0365011	0.0616663	0.0573611	0.0557162	0.0573017
4.86133	0.0364635	0.0616329	0.0575106	0.0557284	0.0574066
4.868	0.0364149	0.0616194	0.0577085	0.0557802	0.0574817
4.87467	0.0363628	0.0616325	0.0579178	0.0558679	0.0575284
4.88133	0.0363145	0.0616776	0.0581048	0.0559844	0.0575556
4.888	0.0362758	0.0617564	0.0582479	0.056121	0.0575755
4.89467	0.0362495	0.0618644	0.0583387	0.056265	0.0575965
4.90133	0.0362328	0.0619907	0.0583789	0.0564007	0.0576222
4.908	0.0362199	0.062122	0.0583823	0.0565127	0.0576528
4.91467	0.036204	0.0622412	0.0583716	0.0565863	0.0576889
4.92133	0.0361823	0.062335	0.0583755	0.0566135	0.0577333
4.928	0.0361548	0.0623965	0.0584158	0.0565933	0.0577889
4.93467	0.036122	0.0624287	0.0585002	0.0565329	0.0578554
4.94133	0.0360848	0.0624413	0.0586205	0.0564434	0.0579313
4.948	0.0360473	0.0624475	0.0587606	0.0563381	0.0580165
4.95467	0.0360149	0.0624611	0.0589016	0.0562305	0.058116
4.96133	0.0359952	0.0624935	0.0590235	0.0561353	0.0582329
4.968	0.035992	0.062551	0.0591065	0.0560676	0.0583619
4.97467	0.036006	0.0626303	0.0591352	0.0560368	0.0584813
4.98133	0.0360382	0.0627185	0.0591055	0.0560429	0.0585587
4.988	0.0360926	0.0627973	0.059026	0.056077	0.0585634
4.99467	0.0361734	0.0628486	0.0589136	0.0561259	0.058479
5.00133	0.0362811	0.0628582	0.0587871	0.0561772	0.0583048
5.008	0.0364087	0.0628182	0.0586655	0.0562211	0.0580534
5.01467	0.0365444	0.06273	0.0585665	0.0562476	0.0577457
5.02133	0.0366777	0.062605	0.0585052	0.0562484	0.0574101
5.028	0.0368033	0.0624582	0.0584902	0.0562196	0.0570832
5.03467	0.0369178	0.062307	0.0585229	0.0561659	0.0568041
5.04133	0.0370193	0.0621635	0.0585974	0.0561007	0.0566018
5.048	0.0371066	0.0620354	0.0587027	0.0560429	0.056487
5.05467	0.0371822	0.0619259	0.0588228	0.0560119	0.0564498
5.06133	0.0372542	0.0618366	0.058938	0.0560213	0.0564676
5.068	0.037332	0.0617673	0.059027	0.0560763	0.0565162
5.07467	0.0374178	0.0617202	0.0590722	0.0561694	0.0565752
5.08133	0.0375022	0.0616985	0.0590639	0.0562826	0.0566298
5.088	0.0375672	0.0617062	0.0590004	0.0563907	0.0566701
5.09467	0.0375932	0.0617462	0.0588865	0.0564683	0.0566911
5.10133	0.0375658	0.061817	0.0587338	0.0564926	0.0566926
5.108	0.037478	0.061911	0.0585575	0.0564493	0.0566773
5.11467	0.0373293	0.0620136	0.0583753	0.0563372	0.0566507
5.12133	0.0371244	0.0621015	0.0582031	0.0561713	0.056618
5.128	0.0368773	0.06215	0.0580496	0.0559835	0.0565834
5.13467	0.0366107	0.0621393	0.0579156	0.0558114	0.0565503
5.14133	0.0363517	0.0620633	0.0577975	0.0556866	0.0565216
5.148	0.0361263	0.0619321	0.0576902	0.0556274	0.056503
5.15467	0.035951	0.0617662	0.057592	0.0556356	0.0565014
5.16133	0.035832	0.0615874	0.057505	0.0557015	0.0565211
5.168	0.0357672	0.0614157	0.0574336	0.0558068	0.0565627
5.17467	0.0357494	0.0612656	0.0573866	0.0559273	0.0566208
5.18133	0.0357666	0.0611461	0.0573748	0.0560359	0.0566911
5.188	0.0358011	0.0610582	0.0574071	0.0561085	0.0567722
5.19467	0.0358301	0.0609945	0.0574847	0.0561304	0.0568647
5.20133	0.03583	0.0609407	0.0575946	0.0560989	0.0569694
5.208	0.0357846	0.0608854	0.0577127	0.0560216	0.0570849
5.21467	0.035689	0.0608248	0.0578101	0.0559113	0.057208
5.22133	0.035549	0.0607666	0.057862	0.0557814	0.0573343
5.228	0.0353773	0.0607235	0.0578523	0.0556451	0.0574555
5.23467	0.0351926	0.0607038	0.0577748	0.0555156	0.0575579
5.24133	0.0350181	0.0607055	0.0576327	0.0554036	0.0576252
5.248	0.0348785	0.0607173	0.0574445	0.0553183	0.0576443
5.25467	0.0347947	0.0607211	0.0572402	0.055266	0.057611
5.26133	0.0347751	0.0606991	0.0570558	0.0552476	0.0575307
5.268	0.0348164	0.0606365	0.0569216	0.0552589	0.0574174
5.27467	0.0349048	0.060527	0.0568575	0.0552904	0.0572918
5.28133	0.0350228	0.0603724	0.0568703	0.055329	0.0571779
5.288	0.0351528	0.0601874	0.0569581	0.0553613	0.0570962
5.29467	0.0352791	0.059998	0.0571108	0.0553752	0.0570565
5.30133	0.0353887	0.0598381	0.0573085	0.0553637	0.0570538
5.308	0.0354735	0.0597439	0.0575242	0.0553252	0.0570735
5.31467	0.0355302	0.0597444	0.0577266	0.055264	0.0570989
5.32133	0.0355589	0.0598501	0.0578895	0.0551884	0.0571166
5.328	0.0355614	0.0600544	0.0579925	0.055108	0.0571179
5.33467	0.0355407	0.0603342	0.0580227	0.05503	0.0570997
5.34133	0.0354994	0.0606578	0.057974	0.0549559	0.0570648
5.348	0.0354407	0.06099	0.0578501	0.0548831	0.0570236
5.35467	0.0353679	0.0612954	0.0576693	0.0548095	0.0569891
5.36133	0.0352871	0.0615392	0.0574646	0.0547343	0.0569703
5.368	0.0352076	0.0616927	0.0572749	0.0546617	0.0569666
5.37467	0.0351396	0.0617415	0.0571333	0.0545987	0.0569698
5.38133	0.0350899	0.06169	0.057062	0.0545555	0.0569668
5.388	0.0350617	0.0615603	0.0570708	0.0545461	0.056946
5.39467	0.0350531	0.0613858	0.0571574	0.0545837	0.0568996
5.40133	0.0350591	0.061197	0.0573091	0.0546753	0.0568228
5.408	0.0350752	0.0610173	0.0575017	0.0548178	0.0567155
5.41467	0.035095	0.060865	0.0577022	0.0549964	0.0565804
5.42133	0.035112	0.0607539	0.05788	0.0551903	0.0564219
5.428	0.0351214	0.0606931	0.0580114	0.0553757	0.0562476
5.43467	0.0351189	0.0606787	0.0580852	0.0555329	0.0560671
5.44133	0.0351022	0.0606931	0.0581018	0.0556471	0.0558902
5.448	0.0350725	0.0607149	0.0580667	0.0557139	0.0557243
5.45467	0.0350346	0.0607282	0.0579911	0.0557393	0.0555768
5.46133	0.034998	0.0607264	0.0578903	0.055735	0.0554527
5.468	0.0349723	0.0607053	0.057785	0.0557132	0.0553583
5.47467	0.0349644	0.0606585	0.0576954	0.055684	0.0552997
5.48133	0.0349768	0.0605792	0.0576373	0.0556518	0.0552788
5.488	0.0350114	0.0604688	0.0576167	0.0556176	0.0552902
5.49467	0.03507	0.0603366	0.0576329	0.0555783	0.0553237
5.50133	0.0351507	0.060197	0.0576815	0.0555247	0.0553658
5.508	0.0352433	0.0600622	0.0577579	0.0554495	0.0554042
5.51467	0.0353295	0.0599418	0.0578547	0.0553515	0.0554321
5.52133	0.0353914	0.0598454	0.057961	0.0552373	0.0554465
5.528	0.0354211	0.0597803	0.0580673	0.0551164	0.0554504
5.53467	0.0354199	0.0597521	0.0581715	0.0549961	0.0554514
5.54133	0.035394	0.059757	0.05828	0.05488	0.0554605
5.548	0.0353483	0.0597863	0.0584004	0.0547724	0.0554918
5.55467	0.035289	0.0598274	0.0585344	0.0546822	0.0555568
5.56133	0.0352285	0.0598705	0.0586772	0.0546194	0.0556622
5.568	0.0351834	0.0599102	0.0588216	0.0545882	0.0558055
5.57467	0.0351673	0.0599482	0.0589641	0.05459	0.0559742
5.58133	0.035182	0.059992	0.0591021	0.0546246	0.0561487
5.588	0.0352194	0.0600515	0.059228	0.0546956	0.0563074
5.59467	0.0352681	0.0601368	0.0593307	0.0548039	0.0564316
5.60133	0.0353221	0.0602529	0.0594024	0.0549432	0.0565067
5.608	0.0353763	0.0604006	0.0594452	0.0550956	0.0565258
5.61467	0.0354244	0.0605709	0.0594687	0.055241	0.0564899
5.62133	0.0354561	0.0607475	0.0594812	0.0553639	0.0564103
5.628	0.0354628	0.0609067	0.0594846	0.0554565	0.0563066
5.63467	0.0354442	0.0610242	0.0594746	0.055515	0.0562022
5.64133	0.0354085	0.0610777	0.0594476	0.0555372	0.0561174
5.648	0.0353677	0.0610535	0.059404	0.0555266	0.0560644
5.65467	0.0353308	0.0609485	0.0593478	0.0554956	0.0560442
5.66133	0.0353022	0.0607741	0.0592833	0.0554619	0.05605
5.668	0.0352845	0.0605527	0.0592144	0.0554385	0.0560711
5.67467	0.0352801	0.0603111	0.0591447	0.0554281	0.056096
5.68133	0.0352898	0.0600753	0.0590816	0.0554246	0.0561123
5.688	0.0353121	0.0598674	0.0590322	0.0554217	0.0561098
5.69467	0.0353417	0.0597041	0.0589994	0.0554161	0.0560839
5.70133	0.0353734	0.0595964	0.0589787	0.0554065	0.0560373
5.708	0.0354054	0.059544	0.0589583	0.0553891	0.0559802
5.71467	0.0354418	0.0595352	0.0589243	0.0553606	0.0559238
5.72133	0.0354896	0.0595531	0.0588644	0.0553223	0.055877
5.728	0.0355547	0.0595856	0.0587708	0.0552821	0.0558464
5.73467	0.0356363	0.0596293	0.0586416	0.0552525	0.0558377
5.74133	0.0357266	0.0596864	0.0584789	0.0552439	0.0558551
5.748	0.0358156	0.0597592	0.0582889	0.0552613	0.055899
5.75467	0.0358948	0.0598516	0.0580831	0.0553031	0.0559632
5.76133	0.0359576	0.0599722	0.0578754	0.0553616	0.056038
5.768	0.0359999	0.060133	0.0576801	0.0554257	0.0561137
5.77467	0.0360205	0.0603375	0.0575076	0.0554815	0.056182
5.78133	0.0360229	0.060576	0.0573653	0.0555136	0.0562331
5.788	0.0360165	0.060825	0.0572571	0.0555049	0.0562557
5.79467	0.036013	0.061056	0.0571863	0.0554439	0.0562391
5.80133	0.0360232	0.0612414	0.0571536	0.0553305	0.056179
5.808	0.0360547	0.061356	0.0571588	0.0551799	0.0560801
5.81467	0.0361103	0.0613829	0.0572008	0.0550184	0.0559542
5.82133	0.0361865	0.0613182	0.0572769	0.0548744	0.0558173
5.828	0.0362726	0.0611763	0.0573806	0.0547705	0.0556886
5.83467	0.036354	0.0609851	0.0575027	0.0547209	0.0555885
5.84133	0.0364189	0.0607801	0.0576293	0.0547318	0.0555354
5.848	0.0364601	0.0605949	0.057746	0.0547999	0.0555422
5.85467	0.0364756	0.0604577	0.0578403	0.0549094	0.0556115
5.86133	0.0364649	0.0603848	0.0579023	0.0550345	0.0557358
5.868	0.0364313	0.0603779	0.0579226	0.0551484	0.0558995
5.87467	0.0363842	0.060421	0.0578937	0.0552325	0.0560831
5.88133	0.0363399	0.0604888	0.0578111	0.0552798	0.0562662
5.888	0.0363137	0.0605545	0.0576779	0.0552932	0.0564301
5.89467	0.0363112	0.0605976	0.0575027	0.0552801	0.0565605
5.90133	0.0363263	0.0606067	0.0572962	0.0552497	0.0566501
5.908	0.0363483	0.0605814	0.0570688	0.0552135	0.056697
5.91467	0.036367	0.0605285	0.0568319	0.0551854	0.056706
5.92133	0.0363744	0.0604615	0.0565997	0.0551745	0.0566858
5.928	0.0363644	0.0603935	0.056393	0.0551813	0.056646
5.93467	0.0363322	0.0603324	0.0562331	0.0551985	0.0565973
5.94133	0.0362792	0.0602789	0.0561369	0.0552194	0.0565478
5.948	0.0362153	0.0602303	0.0561138	0.0552434	0.056503
5.95467	0.0361562	0.060185	0.0561674	0.0552758	0.056465
5.96133	0.0361172	0.0601426	0.0562946	0.055321	0.0564326
5.968	0.0361035	0.0601026	0.0564862	0.0553778	0.0564018
5.97467	0.0361115	0.060067	0.0567259	0.0554415	0.0563706
5.98133	0.0361331	0.0600406	0.0569899	0.0555104	0.0563355
5.988	0.0361631	0.0600353	0.0572538	0.0555865	0.0562927
5.99467	0.0362007	0.060063	0.0574985	0.0556719	0.0562396
6.00133	0.0362443	0.0601286	0.0577141	0.0557635	0.0561765
6.008	0.0362875	0.0602241	0.0578985	0.0558519	0.0561115
6.01467	0.036323	0.0603333	0.0580556	0.0559294	0.0560574
6.02133	0.036347	0.0604392	0.05819	0.0559928	0.0560268
6.028	0.0363615	0.0605308	0.0583045	0.0560427	0.0560268
6.03467	0.0363657	0.0605996	0.0583975	0.0560777	0.0560585
6.04133	0.0363496	0.0606391	0.058461	0.0560911	0.0561202
6.048	0.0362989	0.0606442	0.0584825	0.0560753	0.0562076
6.05467	0.0362073	0.0606171	0.0584514	0.0560241	0.0563118
6.06133	0.0360837	0.0605712	0.0583606	0.0559377	0.0564182
6.068	0.0359477	0.060529	0.0582099	0.0558194	0.0565092
6.07467	0.0358182	0.0605108	0.0580084	0.0556732	0.05657
6.08133	0.0357072	0.0605283	0.057777	0.0555033	0.0565943
6.088	0.0356216	0.0605818	0.0575465	0.0553164	0.0565814
6.09467	0.0355673	0.0606684	0.0573523	0.0551205	0.0565355
6.10133	0.0355461	0.0607868	0.0572229	0.0549237	0.0564616
6.108	0.0355519	0.0609363	0.0571751	0.0547352	0.0563659
6.11467	0.0355683	0.0611104	0.0572119	0.0545621	0.0562567
6.12133	0.0355754	0.0612989	0.0573284	0.0544118	0.0561442
6.128	0.035559	0.0614897	0.0575108	0.0542901	0.056038
6.13467	0.0355142	0.0616758	0.0577364	0.0542018	0.055944
6.14133	0.0354427	0.0618521	0.0579751	0.0541498	0.0558654
6.148	0.0353495	0.062008	0.0581956	0.0541369	0.055804
6.15467	0.0352423	0.0621262	0.0583722	0.0541627	0.0557617
6.16133	0.0351321	0.0621877	0.0584887	0.0542201	0.0557413
6.168	0.0350335	0.0621808	0.0585368	0.0542986	0.0557472
6.17467	0.0349604	0.0621029	0.0585143	0.054387	0.0557844
6.18133	0.0349212	0.0619598	0.0584279	0.0544781	0.0558616
6.188	0.0349201	0.061762	0.0582929	0.0545707	0.0559874
6.19467	0.0349564	0.0615232	0.058131	0.0546669	0.0561648
6.20133	0.0350271	0.0612638	0.0579672	0.0547707	0.0563878
6.208	0.0351245	0.06101	0.0578264	0.0548892	0.0566407
6.21467	0.0352363	0.0607864	0.057731	0.055033	0.0569031
6.22133	0.0353476	0.0606116	0.0576952	0.0552091	0.0571527
6.228	0.0354467	0.0604934	0.0577209	0.0554169	0.0573673
6.23467	0.0355259	0.0604279	0.0577971	0.0556438	0.0575249
6.24133	0.0355823	0.0604068	0.0579072	0.0558683	0.0576089
6.248	0.0356141	0.0604204	0.0580345	0.0560683	0.0576162
6.25467	0.0356231	0.060463	0.0581623	0.0562251	0.0575589
6.26133	0.0356135	0.0605314	0.0582738	0.0563235	0.0574595
6.268	0.0355936	0.0606209	0.0583558	0.056352	0.0573408
6.27467	0.0355706	0.0607226	0.0584016	0.0563059	0.0572185
6.28133	0.0355472	0.0608257	0.0584162	0.0561912	0.0571019
6.288	0.0355225	0.060921	0.0584122	0.0560255	0.056996
6.29467	0.0354959	0.0609998	0.0584002	0.0558319	0.0569028
6.30133	0.0354701	0.0610502	0.0583891	0.0556318	0.0568224
6.308	0.0354505	0.0610531	0.0583833	0.055441	0.0567526
6.31467	0.0354427	0.060988	0.0583867	0.0552704	0.0566923
6.32133	0.0354502	0.0608445	0.058401	0.0551259	0.0566417
6.328	0.0354733	0.0606329	0.0584237	0.0550102	0.0566051
6.33467	0.0355115	0.06038	0.0584506	0.0549195	0.0565876
6.34133	0.035562	0.0601235	0.0584793	0.0548457	0.0565949
6.348	0.0356192	0.0599	0.0585108	0.0547781	0.05663
6.35467	0.0356745	0.0597419	0.0585464	0.0547106	0.0566905
6.36133	0.0357193	0.0596766	0.0585848	0.0546436	0.056768
6.368	0.0357487	0.0597248	0.0586224	0.0545863	0.0568513
6.37467	0.0357639	0.0598909	0.0586561	0.0545522	0.0569327
6.38133	0.0357698	0.060159	0.0586848	0.0545569	0.057009
6.388	0.0357736	0.0604261	0.0586866	0.0545712	0.0570451
6.39467	0.0357739	0.0604261	0.0586866	0.0545712	0.0570451
6.40133	0.0357739	0.0604261	0.0586866	0.0545712	0.0570451
6.408	0.0357739	0.0604261	0.0586866	0.0545712	0.0570451
6.41467	0.0357739	0.0604261	0.0586866	0.0545712	0.0570451
6.42133	0.0357739	0.0604261	0.0586866	0.0545712	0.0570451
6.428	0.0357739	0.0604261	0.0586866	0.0545712	0.0570451
6.43467	0.0357739	0.0604261	0.0586866	0.0545712	0.0570451
6.44133	0.0357739	0.0604261	0.0586866	0.0545712	0.0570451
6.448	0.0357739	0.0604261	0.0586866	0.0545712	0.0570451
6.45467	0.0357739	0.0604261	0.0586866	0.0545712	0.0222364
6.46133	0.0357739	0.0604261	0.0586866	0.0545712	0.0222149
6.468	0.00500374	0.0775473	0.0267709	0.0796805	0.0222046
6.47467	0.00495569	0.0757381	0.0263664	0.0798005	0.0222046
6.48133	0.00491082	0.0740804	0.0259915	0.0799205	0.0222139
6.488	0.00487137	0.0725668	0.025639	0.0800405	0.0222312
6.49467	0.00483932	0.0711839	0.0253018	0.0801605	0.0222539
6.50133	0.00481566	0.0699111	0.024976	0.0802805	0.0222793
6.508	0.00479989	0.0687248	0.024661	0.0804005	0.0223049
6.51467	0.00479023	0.0676004	0.0243582	0.0805205	0.0223293
6.52133	0.00478424	0.066513	0.0240679	0.0806405	0.022351
6.528	0.00477932	0.0654372	0.0237891	0.0807605	0.0223661
6.53467	0.00477299	0.0643528	0.0235206	0.0808805	0.0223694
6.54133	0.00476327	0.0632519	0.0232614	0.0810005	0.0223568
6.548	0.00474901	0.0621414	0.0230103	0.0811205	0.0223277
6.55467	0.00473025	0.0610376	0.0227655	0.0812405	0.0222844
6.56133	0.00470837	0.0599567	0.0225247	0.0813605	0.0222314
6.568	0.00468538	0.0589117	0.022287	0.0814805	0.0221737
6.57467	0.00466337	0.0579156	0.0220539	0.0816005	0.0221192
6.58133	0.00464408	0.0569838	0.0218289	0.0817205	0.0220779
6.588	0.0046288	0.0561287	0.0216157	0.0818405	0.0220609
6.59467	0.00461814	0.0553532	0.0214159	0.0819605	0.0220754
6.60133	0.00461184	0.054648	0.0212284	0.0820805	0.0221227
6.608	0.00460908	0.0539982	0.0210505	0.0822005	0.0221979
6.61467	0.00460913	0.0533911	0.0208791	0.0823205	0.0222916
6.62133	0.00461171	0.0528181	0.0207112	0.0824405	0.0223916
6.628	0.00461687	0.0522718	0.0205445	0.0825605	0.0224838
6.63467	0.00462433	0.0517436	0.0203782	0.0826805	0.0225546
6.64133	0.00463333	0.0512242	0.0202147	0.0828005	0.0225935
6.648	0.004643	0.050706	0.0200586	0.0829205	0.0225956
6.65467	0.00465299	0.0501858	0.0199147	0.0830405	0.0225627
6.66133	0.00466309	0.049662	0.0197856	0.0831605	0.022502
6.668	0.00467274	0.0491344	0.0196716	0.0832805	0.0224245
6.67467	0.00468064	0.0486026	0.0195694	0.0834005	0.0223433
6.68133	0.00468523	0.0480682	0.0194743	0.0835205	0.0222709
6.688	0.00468559	0.0475346	0.0193801	0.0836405	0.0222172
6.69467	0.00468168	0.0470063	0.0192809	0.0837605	0.0221864
6.70133	0.00467393	0.0464874	0.0191727	0.0838805	0.0221782
6.708	0.00466258	0.0459801	0.0190541	0.0840005	0.0221893
6.71467	0.00464775	0.0454869	0.018926	0.0841205	0.0222149
6.72133	0.00462976	0.0450117	0.0187914	0.0842405	0.0222492
6.728	0.00460944	0.0445573	0.0186543	0.0843605	0.0222854
6.73467	0.00458811	0.0441257	0.018519	0.0844805	0.0223169
6.74133	0.00456666	0.043718	0.0183891	0.0846005	0.0223404
6.748	0.00454536	0.0433345	0.0182663	0.0847205	0.0223563
6.75467	0.00452398	0.0429767	0.0181498	0.0848405	0.0223676
6.76133	0.00450252	0.0426436	0.0180369	0.0849605	0.0223763
6.768	0.00448149	0.0423306	0.0179244	0.0850805	0.0223829
6.77467	0.00446151	0.0420299	0.0178105	0.0852005	0.0223879
6.78133	0.00444277	0.0417342	0.0176946	0.0853205	0.022393
6.788	0.00442494	0.0414396	0.0175774	0.0854406	0.0224012
6.79467	0.00440783	0.0411457	0.0174603	0.0855605	0.0224136
6.80133	0.00439187	0.0408542	0.0173453	0.0856805	0.0224294
6.808	0.00437784	0.0405672	0.0172357	0.0858006	0.0224464
6.81467	0.00436609	0.0402865	0.0171357	0.0859205	0.0224628
6.82133	0.00435641	0.0400129	0.0170488	0.0860405	0.0224779
6.828	0.00434842	0.039745	0.0169759	0.0861606	0.0224906
6.83467	0.00434196	0.0394789	0.016915	0.0862805	0.0224983
6.84133	0.00433696	0.0392089	0.0168626	0.0864006	0.0224978
6.848	0.00433299	0.0389291	0.0168143	0.0865206	0.0224863
6.85467	0.00432914	0.0386354	0.0167661	0.0866405	0.0224634
6.86133	0.00432443	0.0383268	0.0167136	0.0867606	0.0224299
6.868	0.00431839	0.038007	0.016653	0.0868806	0.0223878
6.87467	0.00431106	0.0376853	0.0165827	0.0870006	0.0223402
6.88133	0.00430314	0.0373735	0.0165041	0.0871206	0.0222925
6.888	0.00429579	0.037083	0.0164219	0.0872406	0.0222514
6.89467	0.00429066	0.0368228	0.0163414	0.0873606	0.0222242
6.90133	0.0042896	0.036598	0.0162676	0.0874806	0.0222165
6.908	0.00429407	0.036412	0.0162043	0.0876006	0.0222305
6.91467	0.0043046	0.0362658	0.0161533	0.0877206	0.0222652
6.92133	0.00432078	0.0361559	0.0161138	0.0878406	0.0223164
6.928	0.00434138	0.0360743	0.0160813	0.0879606	0.022377
6.93467	0.00436448	0.0360103	0.0160493	0.0880806	0.0224386
6.94133	0.00438736	0.0359537	0.0160116	0.0882006	0.022492
6.948	0.0044069	0.035896	0.0159649	0.0883206	0.0225285
6.95467	0.00442032	0.0358295	0.0159089	0.0884406	0.022542
6.96133	0.00442591	0.0357442	0.015846	0.0885606	0.0225307
6.968	0.00442315	0.0356301	0.0157799	0.0886806	0.0224976
6.97467	0.00441255	0.0354809	0.0157146	0.0888006	0.0224493
6.98133	0.00439538	0.0352968	0.0156537	0.0889206	0.0223933
6.988	0.00437373	0.0350839	0.0155998	0.0890406	0.0223349
6.99467	0.00435025	0.0348494	0.0155532	0.0891606	0.0222785
7.00133	0.00432771	0.0345998	0.0155118	0.0892806	0.022228
	0.07782	0.00982521	0.00940578	0.0114067	0.0112721

## Sheet: Figure 1g
Time (min)	0	14	28	42	56
0.00133333	-0.050853	0.00029728	-0.0008159	-1.216e-05	0.000637
0.008	-0.0505485	-0.0013303	-0.0006923	0.00021891	0.00109891
0.0146667	-0.050188	-0.0023411	-0.0007121	4.4594e-05	0.00126282
0.0213333	-0.0498854	-0.0023783	-0.0012115	-0.0005676	0.00141555
0.028	-0.04971	-0.002408	-0.001706	-0.0015202	0.00157946
0.0346667	-0.0496541	-0.0032701	-0.0018643	-0.0026472	0.00170983
0.0413333	-0.0495751	-0.003991	-0.0014192	-0.0037175	0.00178434
0.048	-0.0493573	-0.0037012	-0.0007516	-0.0043418	0.00166886
0.0546667	-0.0489506	-0.002735	0.00010385	-0.0045567	0.00141182
0.0613333	-0.0483106	-0.0020958	0.00076648	-0.0044796	0.00113244
0.068	-0.0475088	-0.0014195	0.00120659	-0.0043134	0.00122929
0.0746667	-0.046786	-0.000327	0.00135495	-0.0038351	0.00153475
0.0813333	-0.0463041	0.00059457	0.00121648	-0.0028013	0.00182531
0.088	-0.0461287	0.00046079	0.00091484	-0.0018567	0.00187747
0.0946667	-0.0459822	-0.0007581	0.00053407	-0.0013419	0.00187374
0.101333	-0.0459109	-0.00191	0.00057857	-0.0012567	0.00170238
0.108	-0.0459244	-0.0028316	0.0008555	-0.0011716	0.00103559
0.114667	-0.0458762	-0.0037978	0.00111758	-0.0011108	7.4503e-05
0.121333	-0.0455563	-0.0046748	0.00111758	-0.0012932	-0.0005848
0.128	-0.0450069	-0.0049423	0.0011522	-0.0015202	-0.0005923
0.134667	-0.0445077	-0.0041397	0.00152308	-0.0016986	-0.0003539
0.141333	-0.0441607	-0.0031438	0.0018989	-0.0017878	-0.0003092
0.148	-0.0437733	-0.0026532	0.00185934	-0.001804	-0.0001788
0.154667	-0.0434418	-0.0023783	0.00145385	-0.0016419	0.00011548
0.161333	-0.0431546	-0.0018729	0.00110769	-0.0012202	0.00043584
0.168	-0.0429271	-0.0012114	0.00101374	-0.0005311	0.00033899
0.174667	-0.0426997	-0.0012709	0.00067253	0.00015405	7.4503e-05
0.181333	-0.0424395	-0.0021107	2.967e-05	0.00069728	8.5678e-05
0.188	-0.0422756	-0.0027722	-0.0001731	0.00098917	0.00018998
0.194667	-0.0420251	-0.0027424	0.0001533	0.0010743	0.00017136
0.201333	-0.0417379	-0.0023708	0.00072198	0.00093647	-0.000298
0.208	-0.0414314	-0.0021181	0.00062308	0.00057566	-0.0005178
0.214667	-0.041069	-0.0019918	-0.0001038	0.00022297	-0.0006407
0.221333	-0.0406411	-0.0015905	-0.0010681	-0.0001784	-0.0009238
0.228	-0.0401901	-0.0007878	-0.0021264	-0.0006851	-0.0013112
0.234667	-0.0398027	0.00042363	-0.0028929	-0.0013419	-0.0015087
0.241333	-0.0394499	0.00141209	-0.0036247	-0.0019581	-0.0012218
0.248	-0.0391338	0.00201409	-0.0037681	-0.0023067	-0.0010728
0.254667	-0.0390143	0.00243772	-0.0031846	-0.0023432	-0.0012181
0.261333	-0.0390336	0.00305458	-0.0019484	-0.002027	-0.0014565
0.268	-0.0390336	0.00332957	-0.0008901	-0.0014675	-0.0014603
0.274667	-0.0388544	0.00251947	-0.0004055	-0.0009527	-0.0012032
0.281333	-0.0386462	0.00139723	-0.0003016	-0.0007338	-0.000827
0.288	-0.0384245	0.00031958	-0.0002918	-0.0009932	-0.0003464
0.294667	-0.0380776	-0.0004459	-0.0002027	-0.0015	0.00018253
0.301333	-0.0376053	-0.0015161	-0.000178	-0.0021162	0.00064445
0.308	-0.0371813	-0.0026012	-4.945e-05	-0.0027202	0.0008009
0.314667	-0.036977	-0.0028762	-0.0002225	-0.0032026	0.00073758
0.321333	-0.0368324	-0.0028911	-0.0004451	-0.003454	0.00061837
0.328	-0.0366088	-0.0026755	-0.0004203	-0.003308	0.00042466
0.334667	-0.0364142	-0.0028168	-0.0001286	-0.0030567	0.00048427
0.341333	-0.0362869	-0.0028168	0.00019286	-0.0028662	0.00073385
0.348	-0.0362214	-0.0026235	0.00045495	-0.0028013	0.00106166
0.354667	-0.0360421	-0.0024377	0.00087528	-0.0026594	0.00108774
0.361333	-0.0358455	-0.0020513	0.00120659	-0.0022135	0.00101324
0.368	-0.0356759	-0.0015607	0.00087528	-0.0015648	0.00131125
0.374667	-0.0354851	-0.000706	-1.484e-05	-0.0007986	0.00178434
0.381333	-0.0352866	0.00013378	-0.0009742	-0.0001824	0.00217175
0.388	-0.0350225	0.00060943	-0.0015676	0.00011757	0.0022835
0.394667	-0.0348452	0.00049795	-0.0018791	0.00022702	0.00231703
0.401333	-0.0346293	0.00016351	-0.0019038	0.00013378	0.00217548
0.408	-0.0343845	-0.0003047	-0.0017604	-0.0001419	0.00168748
0.414667	-0.0340549	-0.0009587	-0.0015874	-0.0006284	0.00117342
0.421333	-0.0337272	-0.0015384	-0.0015478	-0.0009648	0.00077855
0.428	-0.0334458	-0.0017465	-0.0016121	-0.0010216	0.00055504
0.434667	-0.0331644	-0.0015384	-0.0013154	-0.001204	0.00030174
0.441333	-0.0330044	-0.0012783	-0.0006775	-0.0016743	-0.0001974
0.448	-0.0328618	-0.0007581	0.0001533	-0.0022216	-0.0007376
0.454667	-0.0326999	-0.0002973	0.00071703	-0.0024891	-0.0012479
0.461333	-0.032403	-0.0004385	0.00133022	-0.0026026	-0.0012926
0.468	-0.0320484	-0.0013749	0.00182473	-0.0025702	-0.0008829
0.474667	-0.0317728	-0.0025269	0.00179011	-0.00225	-0.0003129
0.481333	-0.0315414	-0.0034113	0.00102857	-0.0019256	3.3526e-05
0.488	-0.0315569	-0.004593	-0.0001632	-0.0020229	-8.568e-05
0.494667	-0.0318036	-0.0061761	-0.0010434	-0.0026472	-0.000786
0.501333	-0.0321409	-0.0079003	-0.0020324	-0.0033607	-0.0016428
0.508	-0.0323433	-0.0089779	-0.0029077	-0.0038107	-0.0023766
0.514667	-0.0323279	-0.0089482	-0.0033132	-0.0039364	-0.0026858
0.521333	-0.032166	-0.0078334	-0.0030066	-0.003531	-0.0022016
0.528	-0.0317747	-0.0053734	-0.0019335	-0.0025418	-0.0009536
0.534667	-0.0311232	-0.0019844	-0.0005044	-0.0009648	0.00084188
0.541333	-0.0303811	0.00170194	0.00118681	0.00085944	0.0021643
0.548	-0.0298453	0.00478625	0.00256154	0.00225401	0.00279757
0.554667	-0.0295735	0.00639901	0.0032044	0.00289859	0.00310676
0.561333	-0.0294694	0.00645104	0.00340715	0.00289048	0.00319616
0.568	-0.0295099	0.00529163	0.00341704	0.00264319	0.00291305
0.574667	-0.0297682	0.00338902	0.00331814	0.00242427	0.00236546
0.581333	-0.0302269	0.001204	0.00273462	0.00190131	0.00176944
0.588	-0.0305912	-0.0008993	0.00200275	0.00104998	0.00134105
0.594667	-0.0306895	-0.0021702	0.00133022	-0.0001378	0.00075993
0.601333	-0.0306047	-0.0027796	0.00064286	-0.0013702	0.00020861
0.608	-0.0304794	-0.0033816	-0.0002027	-0.0024608	-2.235e-05
0.614667	-0.0303695	-0.0038349	-0.0009989	-0.0034499	6.7052e-05
0.621333	-0.030171	-0.0034039	-0.0009841	-0.0040499	0.00056249
0.628	-0.0299436	-0.0016722	-0.0001236	-0.0039161	0.00135967
0.634667	-0.0297547	0.00083982	0.00129066	-0.0026635	0.00266347
0.641333	-0.0295118	0.00379779	0.00307583	-0.0005838	0.0041796
0.648	-0.0290376	0.00718681	0.00506869	0.00176348	0.00550202
0.654667	-0.0284343	0.00975831	0.00692308	0.00374181	0.00599001
0.661333	-0.0281182	0.0103454	0.0076599	0.00497016	0.00543496
0.668	-0.0281973	0.00870295	0.006661	0.005108	0.00378846
0.674667	-0.028602	0.00556662	0.00449506	0.0040864	0.0013783
0.681333	-0.0293075	0.00147155	0.00184451	0.00230671	-0.0013969
0.688	-0.0302789	-0.0032404	-0.0009742	4.054e-06	-0.0040455
0.694667	-0.0312253	-0.0071422	-0.003783	-0.0025418	-0.0057926
0.701333	-0.0316745	-0.0095651	-0.0059242	-0.0049012	-0.0063849
0.708	-0.0316648	-0.0106799	-0.0068588	-0.0066039	-0.0059975
0.714667	-0.0313429	-0.0112967	-0.0068044	-0.0074228	-0.0051593
0.721333	-0.0308996	-0.0113562	-0.0062308	-0.0077796	-0.0041572
0.728	-0.0303869	-0.0104867	-0.0050934	-0.0075363	-0.0033563
0.734667	-0.0299147	-0.008584	-0.0035753	-0.0065877	-0.0029913
0.741333	-0.0296043	-0.0059234	-0.0020374	-0.0050553	-0.0028721
0.748	-0.0293865	-0.0029951	-0.0008357	-0.0034013	-0.0024847
0.754667	-0.0292574	-0.0004459	-5.934e-05	-0.0022216	-0.0019371
0.761333	-0.0290916	0.0009959	5.4396e-05	-0.0016013	-0.0014789
0.768	-0.0289528	0.00115197	-0.0001681	-0.0017027	-0.000935
0.774667	-0.0287736	0.00079523	-0.000722	-0.002254	2.2351e-05
0.781333	-0.028575	0.00016351	-0.0011473	-0.0029797	0.00099461
0.788	-0.0283611	-0.0006986	-0.0013451	-0.003527	0.0014379
0.794667	-0.0282204	-0.0016351	-0.0013896	-0.003758	0.0014826
0.801333	-0.0281915	-0.0016499	-0.0011126	-0.0036729	0.00138575
0.808	-0.0282127	-0.0006169	-0.0010632	-0.0034215	0.00129635
0.814667	-0.0282223	7.4321e-05	-0.0011324	-0.0031256	0.00099088
0.821333	-0.0281086	0.00025269	-0.0015231	-0.0027608	0.00067797
0.828	-0.0279872	0.00040133	-0.0020027	-0.0023067	0.00056249
0.834667	-0.0278175	0.00123372	-0.0020769	-0.0016419	0.0007115
0.841333	-0.0276421	0.00199923	-0.0018198	-0.0011473	0.00107656
0.848	-0.0274089	0.00210328	-0.0013549	-0.0008838	0.00113244
0.854667	-0.0272509	0.00211814	-0.0008159	-0.0008513	0.00070405
0.861333	-0.0272509	0.00205125	6.9231e-05	-0.0009892	7.4503e-06
0.868	-0.0272663	0.00198436	0.00127088	-0.0011311	-0.0006705
0.874667	-0.0272528	0.00114454	0.00195824	-0.0014554	-0.0013261
0.881333	-0.0271371	7.4321e-06	0.00182967	-0.0016581	-0.0019482
0.888	-0.0270138	-0.0004013	0.0010978	-0.001581	-0.00206
0.894667	-0.0268846	-0.0001412	0.00063297	-0.001354	-0.0017918
0.901333	-0.026769	0.00074321	0.00041044	-0.0009648	-0.001274
0.908	-0.0266842	0.00133034	0.00014341	-0.0006811	-0.0007525
0.914667	-0.0266341	0.00206612	-4.451e-05	-0.0005027	1.1175e-05
0.921333	-0.0266206	0.00258636	5.9341e-05	-0.0004297	0.000637
0.928	-0.0266129	0.00248231	0.00053407	-0.0004257	0.000786
0.934667	-0.0265377	0.0019472	0.00055385	-0.0004784	0.00087913
0.941333	-0.0263931	0.00109251	0.00011374	-0.0007865	0.00099833
0.948	-0.0261426	0.00033444	-0.0005242	-0.0013094	0.00112126
0.954667	-0.0257513	-0.0004162	-0.001078	-0.00165	0.00072268
0.961333	-0.0252867	-0.000706	-0.0014044	-0.0018081	0.00035761
0.968	-0.0248454	-0.0009141	-0.0015527	-0.0021243	0.00030174
0.974667	-0.0245235	-0.0007581	-0.0011473	-0.0025824	0.00045074
0.981333	-0.0243268	-0.0002453	-0.0005341	-0.0029229	0.00049544
0.988	-0.0243153	0.00059457	7.9121e-05	-0.0028459	0.00045074
0.994667	-0.0244329	0.00126345	0.00066758	-0.0025824	0.00089776
1.00133	-0.0245254	0.00148641	0.00128572	-0.0021405	0.00144908
1.008	-0.0245639	0.00170194	0.00166649	-0.0016905	0.00189982
1.01467	-0.0246352	0.00161276	0.00146374	-0.0012446	0.00201157
1.02133	-0.0247413	0.00136007	0.00106813	-0.0009162	0.00206372
1.028	-0.0246757	0.00092158	0.00081099	-0.0006324	0.00204882
1.03467	-0.0245582	0.00055741	0.00061319	-0.000373	0.00170611
1.04133	-0.0245061	0.00022296	0.00022253	-0.000377	0.00119577
1.048	-0.0246584	-3.716e-05	-3.462e-05	-0.0003608	0.00048427
1.05467	-0.0247856	-0.0001709	5.9341e-05	-0.0004743	-0.0002496
1.06133	-0.0247548	-0.0004013	0.00026209	-0.0004378	-0.0010132
1.068	-0.024695	-0.0005351	0.0002522	-0.0007824	-0.0014342
1.07467	-0.024614	-0.000379	-3.462e-05	-0.001427	-0.0015348
1.08133	-0.0246661	-0.0002378	-0.0003214	-0.0021729	-0.0014528
1.088	-0.0246198	-0.0004459	-0.0005143	-0.0025824	-0.0012256
1.09467	-0.0245042	-0.0011743	-0.0006725	-0.0025743	-0.0006631
1.10133	-0.0242941	-0.0022593	-0.0007615	-0.0026553	0.00020116
1.108	-0.0241013	-0.0032701	-0.0006775	-0.0027972	0.00084188
1.11467	-0.0239144	-0.0038795	-0.0002176	-0.0029959	0.00103931
1.12133	-0.0236599	-0.0039985	0.00029176	-0.0029513	0.00089403
1.128	-0.0233843	-0.0041025	0.00055879	-0.0030851	0.00076738
1.13467	-0.0231472	-0.0039316	0.00033132	-0.0032553	0.00058857
1.14133	-0.0230528	-0.0030843	-0.0002027	-0.0032107	0.00035016
1.148	-0.0229988	-0.0020067	-0.0008456	-0.0029594	7.4503e-05
1.15467	-0.0228485	-0.0016276	-0.001528	-0.0027445	-0.0001676
1.16133	-0.0225304	-0.0019323	-0.0021313	-0.0028175	-0.0003651
1.168	-0.0220967	-0.0020215	-0.0027099	-0.0029472	-0.0004545
1.17467	-0.0217055	-0.0016871	-0.0030264	-0.0029634	-0.0002831
1.18133	-0.0214452	-0.0016796	-0.0029868	-0.0030729	-2.235e-05
1.188	-0.0212776	-0.0021404	-0.0025863	-0.0030932	0.00023841
1.19467	-0.0212371	-0.0025046	-0.0020473	-0.0031134	0.00028311
1.20133	-0.0212332	-0.0021404	-0.0015478	-0.0027648	0.00029056
1.208	-0.0213238	-0.0013601	-0.0010582	-0.0020148	0.00029429
1.21467	-0.0214433	-0.0008844	-0.0004995	-0.0011959	0.00027938
1.22133	-0.0214298	-0.0007878	8.9011e-05	-0.0003649	0.00018998
1.228	-0.0212833	-0.0006912	0.00063297	0.00027162	2.6076e-05
1.23467	-0.0210559	-0.000104	0.00098901	0.00081485	-5.588e-05
1.24133	-0.0209692	0.00025269	0.00100385	0.00084728	-3.353e-05
1.248	-0.0209537	-0.0003567	0.00090495	0.00018243	1.8626e-05
1.25467	-0.0209133	-0.0017911	0.00061813	-0.0007986	3.7251e-06
1.26133	-0.0208477	-0.0029803	-6.923e-05	-0.0014432	2.2351e-05
1.268	-0.0208034	-0.0035897	-0.001172	-0.0014513	0.00025331
1.27467	-0.0207726	-0.0043924	-0.0020819	-0.0010459	0.00078228
1.28133	-0.0205162	-0.0052768	-0.0021363	-0.0005108	0.00125909
1.288	-0.0199572	-0.0052024	-0.0017555	2.8378e-05	0.00149005
1.29467	-0.0192498	-0.0037532	-0.0014786	0.00049458	0.0014379
1.30133	-0.0187044	-0.00191	-0.0012462	0.00062026	0.00126654
1.308	-0.0183458	-0.0005351	-0.0007615	0.00029189	0.0013038
1.31467	-0.018049	0.00066145	-0.0001929	-0.0001622	0.00143418
1.32133	-0.0178196	0.00204382	-5.934e-05	-0.0006	0.00175081
1.328	-0.0177464	0.00306201	-0.0004747	-0.0007459	0.00197804
1.33467	-0.0178023	0.00328498	-0.0008901	-0.000823	0.00229841
1.34133	-0.017756	0.0031289	-0.0010632	-0.0010013	0.00241016
1.348	-0.017625	0.00309917	-0.0010434	-0.0013986	0.00194452
1.35467	-0.01749	0.00287621	-0.0011868	-0.0020391	0.00120322
1.36133	-0.0175016	0.00133034	-0.0012214	-0.0026756	0.00048054
1.368	-0.0176057	-0.0008993	-0.0007863	-0.0033567	0.00022351
1.37467	-0.017729	-0.0025566	-8.407e-05	-0.0039202	1.8626e-05
1.38133	-0.0178023	-0.0031809	0.00027198	-0.0041675	-0.0001192
1.388	-0.0178582	-0.0033519	2.4725e-05	-0.0040742	-0.0002347
1.39467	-0.0179102	-0.0033444	-0.0005192	-0.0034256	-0.0004582
1.40133	-0.0178698	-0.0025269	-0.0011522	-0.002477	-0.0007823
1.408	-0.0177753	-0.0012709	-0.0018742	-0.0013986	-0.0012218
1.41467	-0.0177001	-0.0004088	-0.0027742	-0.000677	-0.0014379
1.42133	-0.0177772	-0.0002601	-0.0035901	-0.0002878	-0.0014118
1.428	-0.0178004	-0.0005648	-0.0039956	0.00011757	-0.001192
1.43467	-0.0176577	-0.0008101	-0.0037484	0.00044188	-0.0007525
1.44133	-0.017357	-0.000981	-0.0031154	0.00049864	-0.0002459
1.448	-0.0169715	-0.0015682	-0.0026357	0.00010946	0.00019743
1.45467	-0.0164376	-0.0025046	-0.0023341	-0.000373	0.00045447
1.46133	-0.015817	-0.0035228	-0.0020027	-0.000754	0.0006072
1.468	-0.0152503	-0.0039762	-0.0013203	-0.0011716	0.0007562
1.47467	-0.0148918	-0.0041248	-0.0004995	-0.0018405	0.00068542
1.48133	-0.0147376	-0.0042957	0.00012857	-0.0024202	0.00038741
1.488	-0.0147588	-0.003664	0.00052418	-0.0025499	9.6853e-05
1.49467	-0.0150306	-0.0024749	0.00092967	-0.002331	-0.0001416
1.50133	-0.0153178	-0.000825	0.00149341	-0.0021689	-0.0005215
1.508	-0.0155221	0.00014121	0.00180495	-0.0022621	-0.0009983
1.51467	-0.0156127	0.00090671	0.00159725	-0.0024283	-0.0011175
1.52133	-0.0155799	0.00172424	0.00101374	-0.0026716	-0.0007637
1.528	-0.0154199	0.00199923	0.00056868	-0.0030648	-0.000447
1.53467	-0.0151019	0.00181343	9.3956e-05	-0.003527	-0.0004694
1.54133	-0.0149419	0.00128575	-0.0004698	-0.0038918	-0.0005737
1.548	-0.0150537	0.00121143	-0.0013104	-0.0041391	-0.0005476
1.55467	-0.015339	0.00074321	-0.0020769	-0.0042445	-0.0005923
1.56133	-0.0156493	5.9457e-05	-0.0027049	-0.0041634	-0.000935
1.568	-0.0159712	-0.0003939	-0.0028731	-0.0039486	-0.0013895
1.57467	-0.0163085	-0.0006615	-0.0023044	-0.0037053	-0.0016465
1.58133	-0.0165552	-0.0009141	-0.0014736	-0.0034621	-0.0016689
1.588	-0.0166169	-0.0011148	-0.0006923	-0.0032513	-0.0015571
1.59467	-0.0164723	-0.0002527	-0.0002423	-0.0032351	-0.0014677
1.60133	-0.0163644	0.0007878	0.00017802	-0.0033607	-0.0015161
1.608	-0.016241	0.00108508	0.00011374	-0.0034621	-0.0016614
1.61467	-0.0160598	0.00052768	-0.0005341	-0.0034053	-0.0017881
1.62133	-0.0157861	-0.0002081	-0.0013006	-0.0034175	-0.001762
1.628	-0.0155047	-0.0008621	-0.0016418	-0.0034864	-0.0017471
1.63467	-0.0152811	-0.0021107	-0.0015231	-0.0035026	-0.0018998
1.64133	-0.0150209	-0.0036194	-0.0013648	-0.003458	-0.002209
1.648	-0.0148031	-0.0048903	-0.0011275	-0.0034864	-0.0024735
1.65467	-0.0146721	-0.005195	-0.0008258	-0.003758	-0.0027119
1.66133	-0.0145853	-0.0051504	-0.0006033	-0.0040175	-0.0031217
1.668	-0.0145159	-0.0051802	-0.0004945	-0.0042891	-0.0037661
1.67467	-0.0145583	-0.0051356	-0.000628	-0.0045404	-0.0042504
1.68133	-0.0146817	-0.0045707	-0.0010187	-0.0047188	-0.0044217
1.688	-0.0147858	-0.0034336	-0.0018198	-0.0046945	-0.0043025
1.69467	-0.0146913	-0.0026384	-0.0026258	-0.004358	-0.0040231
1.70133	-0.0144118	-0.0024897	-0.002972	-0.0040215	-0.0036544
1.708	-0.0141208	-0.003337	-0.0029028	-0.0037175	-0.0030472
1.71467	-0.0138991	-0.0045633	-0.0027247	-0.0034621	-0.0025741
1.72133	-0.0137314	-0.0054849	-0.0026703	-0.0033729	-0.0023468
1.728	-0.0134963	-0.0063619	-0.0025615	-0.0034256	-0.0025815
1.73467	-0.0133575	-0.0073057	-0.0027396	-0.0035878	-0.0030136
1.74133	-0.0134269	-0.0084428	-0.0036	-0.0038634	-0.0034308
1.748	-0.0135637	-0.0090597	-0.0051528	-0.0042161	-0.003863
1.75467	-0.0135926	-0.0095799	-0.0067945	-0.0047067	-0.0041684
1.76133	-0.0135792	-0.0106725	-0.0078478	-0.0052175	-0.0041647
1.768	-0.0137931	-0.011817	-0.0082088	-0.005862	-0.0038257
1.77467	-0.0141825	-0.012196	-0.0078973	-0.0063728	-0.0035463
1.78133	-0.0145313	-0.011765	-0.0069577	-0.0065512	-0.0036097
1.788	-0.014701	-0.0113488	-0.0058846	-0.0065634	-0.0039598
1.79467	-0.0148455	-0.0111481	-0.0051775	-0.0064174	-0.0044515
1.80133	-0.0150576	-0.0109697	-0.0049154	-0.0062066	-0.005137
1.808	-0.0151462	-0.010717	-0.0047473	-0.0059958	-0.005923
1.81467	-0.0149766	-0.0111184	-0.0047967	-0.0062674	-0.0066158
1.82133	-0.0146528	-0.0116684	-0.0053011	-0.0069566	-0.0067239
1.828	-0.0144889	-0.0117724	-0.0060379	-0.007439	-0.0065004
1.83467	-0.0144735	-0.0115643	-0.0064929	-0.0076742	-0.006519
1.84133	-0.0144832	-0.011817	-0.0065473	-0.0076782	-0.0068095
1.848	-0.0144909	-0.0129467	-0.0068885	-0.0073944	-0.007156
1.85467	-0.014593	-0.0138682	-0.0073929	-0.0067417	-0.0072677
1.86133	-0.0147742	-0.0142993	-0.007922	-0.005931	-0.0075024
1.868	-0.0148609	-0.0143216	-0.0082039	-0.0056593	-0.0076514
1.87467	-0.0147877	-0.014054	-0.0083522	-0.0058783	-0.0072454
1.88133	-0.0145718	-0.0134	-0.0088615	-0.0064499	-0.0064594
1.888	-0.0143964	-0.0125676	-0.0093511	-0.0073377	-0.0057553
1.89467	-0.014248	-0.0120548	-0.0099643	-0.0082133	-0.0056659
1.90133	-0.0140861	-0.0119508	-0.01035	-0.0087931	-0.0060757
1.908	-0.0138798	-0.012196	-0.0105379	-0.0089593	-0.0067127
1.91467	-0.0137102	-0.0128055	-0.0105775	-0.0087931	-0.0074614
1.92133	-0.0137179	-0.0136824	-0.0102907	-0.0084768	-0.0080388
1.928	-0.0136794	-0.0142398	-0.0097764	-0.007885	-0.0084598
1.93467	-0.0135907	-0.0144628	-0.0091434	-0.0073134	-0.0084411
1.94133	-0.0135098	-0.0142993	-0.0089011	-0.0071471	-0.0081022
1.948	-0.0135194	-0.0142324	-0.0089802	-0.0073174	-0.0077296
1.95467	-0.0134866	-0.0140615	-0.0089654	-0.0077431	-0.0075695
1.96133	-0.0132476	-0.0135412	-0.0086984	-0.0081282	-0.0075657
1.968	-0.0130279	-0.0127832	-0.0086786	-0.0088417	-0.007156
1.97467	-0.0129161	-0.011765	-0.0089308	-0.0096322	-0.0063215
1.98133	-0.0129392	-0.0112373	-0.009183	-0.0101836	-0.005435
1.988	-0.0129662	-0.0110218	-0.0091385	-0.0100174	-0.0047346
1.99467	-0.0129546	-0.0112001	-0.0091731	-0.0093484	-0.004161
2.00133	-0.0129643	-0.0113116	-0.0095489	-0.0087404	-0.0036879
2.008	-0.0129971	-0.0116758	-0.0097863	-0.008035	-0.0036544
2.01467	-0.0130395	-0.0122035	-0.0095736	-0.0073296	-0.0041125
2.02133	-0.0130607	-0.0127311	-0.0089159	-0.006689	-0.004649
2.028	-0.0130607	-0.0128426	-0.0085006	-0.0065026	-0.0050811
2.03467	-0.0130048	-0.0124487	-0.0084561	-0.0066688	-0.0054573
2.04133	-0.0129161	-0.0118319	-0.0085846	-0.0067742	-0.0057069
2.048	-0.0127253	-0.0106873	-0.0087775	-0.0068107	-0.0058
2.05467	-0.0124863	-0.0096989	-0.0088418	-0.006839	-0.0059528
2.06133	-0.0122106	-0.0093867	-0.0089209	-0.0068269	-0.0062917
2.068	-0.011883	-0.0099664	-0.0090198	-0.0067782	-0.0063923
2.07467	-0.0116112	-0.0105758	-0.009183	-0.0065472	-0.0059304
2.08133	-0.011349	-0.0103603	-0.0092572	-0.0064863	-0.0053567
2.088	-0.0111582	-0.0096245	-0.0090396	-0.0065309	-0.0048054
2.09467	-0.0110156	-0.0086955	-0.0086736	-0.0065674	-0.0041721
2.10133	-0.0108267	-0.0073949	-0.0083918	-0.0065066	-0.0032446
2.108	-0.0106417	-0.0058342	-0.0081297	-0.0063526	-0.0024847
2.11467	-0.0105106	-0.0043626	-0.0076401	-0.0063363	-0.0021159
2.12133	-0.0104663	-0.0036789	-0.0069478	-0.0062269	-0.0018961
2.128	-0.010447	-0.0037383	-0.0063791	-0.0058904	-0.001911
2.13467	-0.0103872	-0.0041768	-0.006122	-0.0053472	-0.0020712
2.14133	-0.0103024	-0.004764	-0.0059192	-0.004735	-0.002507
2.148	-0.0101155	-0.0053214	-0.0056473	-0.0043702	-0.0028572
2.15467	-0.00986874	-0.0056409	-0.0053357	-0.0042121	-0.0031105
2.16133	-0.00966442	-0.0058565	-0.0050291	-0.0042769	-0.0033154
2.168	-0.00952372	-0.0060497	-0.0046731	-0.0045567	-0.0034383
2.17467	-0.00935603	-0.0062429	-0.0042478	-0.0049823	-0.003632
2.18133	-0.00916713	-0.0062206	-0.0037434	-0.0054891	-0.0037512
2.188	-0.00907654	-0.005968	-0.0031945	-0.0056431	-0.003714
2.19467	-0.00909196	-0.0059308	-0.002611	-0.0053553	-0.0034383
2.20133	-0.00898595	-0.0059234	-0.0023143	-0.0047634	-0.0030583
2.208	-0.00880862	-0.0054774	-0.0026159	-0.004281	-0.0026448
2.21467	-0.0085831	-0.0043924	-0.0036396	-0.0041432	-0.0020488
2.22133	-0.00851371	-0.0030917	-0.0045841	-0.0040742	-0.0013559
2.228	-0.00851564	-0.0018952	-0.0047621	-0.0042242	-0.0010989
2.23467	-0.00843661	-0.0010331	-0.0044159	-0.0046337	-0.0013373
2.24133	-0.00824193	-0.0009067	-0.0039758	-0.0050269	-0.0018551
2.248	-0.00781018	-0.0015533	-0.0032934	-0.0050796	-0.0022537
2.25467	-0.00743432	-0.0026978	-0.0018049	-0.0049458	-0.0025666
2.26133	-0.00715097	-0.0039762	-0.0002027	-0.005031	-0.0027491
2.268	-0.00696401	-0.0052099	0.00045495	-0.0050553	-0.0026299
2.27467	-0.00676355	-0.0060646	8.4066e-05	-0.0047877	-0.0024549
2.28133	-0.00645901	-0.0056484	-0.000811	-0.0045526	-0.0022053
2.288	-0.00620072	-0.0041322	-0.0016418	-0.0044229	-0.0021904
2.29467	-0.00586919	-0.0018283	-0.0025566	-0.0041391	-0.0021531
2.30133	-0.0053931	0.00159046	-0.0032242	-0.0033445	-0.0021494
2.308	-0.00491123	0.00651793	-0.0030264	-0.0024121	-0.0019147
2.31467	-0.00439273	0.0126271	-0.0016912	-0.0014432	-0.0012852
2.32133	-0.00373739	0.0187288	0.00072198	-0.0003527	-0.0002384
2.328	-0.00241127	0.0253582	0.00403517	0.00100133	0.00143045
2.33467	-9.443e-05	0.0389961	0.00980111	0.0029594	0.00373631
2.34133	0.00318809	0.0755767	0.0229451	0.00696066	0.00748751
2.348	0.00737267	0.15701	0.0506374	0.0162969	0.0139469
2.35467	0.0137238	0.295469	0.0973089	0.0335709	0.0241686
2.36133	0.0287139	0.480023	0.15973	0.0584825	0.0372997
2.368	0.0672579	0.678972	0.227092	0.0870224	0.0511349
2.37467	0.147781	0.853558	0.286561	0.114237	0.0631372
2.38133	0.278544	0.968971	0.326443	0.13518	0.0712096
2.388	0.447305	1	0.338529	0.145424	0.0736346
2.39467	0.624584	0.940856	0.320301	0.142408	0.0698201
2.40133	0.77617	0.811225	0.277853	0.127412	0.0612039
2.408	0.871529	0.649169	0.223932	0.105403	0.0502371
2.41467	0.89	0.492464	0.171262	0.0819915	0.0393895
2.42133	0.828825	0.363131	0.127602	0.0613608	0.0303524
2.428	0.707671	0.266692	0.0949105	0.0451125	0.0235652
2.43467	0.560896	0.198525	0.0716885	0.0331209	0.0186331
2.44133	0.420825	0.151243	0.0552858	0.0246846	0.0148484
2.448	0.305984	0.11849	0.0435709	0.0191226	0.0120582
2.45467	0.220586	0.0953089	0.0351297	0.0156605	0.01011
2.46133	0.160618	0.0788617	0.0288346	0.0130903	0.00845605
2.468	0.119634	0.0666508	0.0237511	0.0110227	0.00707402
2.47467	0.0917949	0.0570783	0.0193747	0.0094579	0.00610921
2.48133	0.0725315	0.0496685	0.0157401	0.00825793	0.0057218
2.488	0.0587808	0.0442803	0.0130648	0.00690796	0.0056324
2.49467	0.0485921	0.0407129	0.0115121	0.00529448	0.00580003
2.50133	0.0407857	0.0383495	0.0110324	0.00419991	0.00650035
2.508	0.0346525	0.0370266	0.01125	0.00400937	0.00744654
2.51467	0.0298588	0.0364989	0.0119868	0.00460531	0.00827724
2.52133	0.0262659	0.0361793	0.0129808	0.00539988	0.00882111
2.528	0.0237486	0.0354584	0.0140489	0.00625932	0.00907814
2.53467	0.0219522	0.0338159	0.0146522	0.00718363	0.00911539
2.54133	0.0204661	0.0313336	0.0146769	0.00780794	0.00872425
2.548	0.019061	0.0288736	0.0141775	0.00782821	0.00809471
2.55467	0.0176346	0.0272237	0.0136682	0.00741876	0.00751359
2.56133	0.0161216	0.0265474	0.0133863	0.00734173	0.00725283
2.568	0.0144601	0.026421	0.0134357	0.00776335	0.00762534
2.57467	0.0128949	0.0269487	0.0135594	0.00844036	0.00832939
2.58133	0.011829	0.0276176	0.0137374	0.00899981	0.00898129
2.588	0.011405	0.0280561	0.01395	0.00937277	0.00924205
2.59467	0.0114088	0.0270453	0.014133	0.00949844	0.00927185
2.60133	0.0114532	0.0248603	0.0142863	0.00916196	0.00901109
2.608	0.0113626	0.0219915	0.014044	0.00846468	0.00835174
2.61467	0.0109424	0.0191747	0.0134654	0.00747551	0.00739811
2.62133	0.0100982	0.0167742	0.0127039	0.0065431	0.00663073
2.628	0.00892816	0.0142176	0.0121105	0.0056715	0.00619489
2.63467	0.00772155	0.0123075	0.011705	0.00497422	0.00589316
2.64133	0.00680599	0.0113711	0.0111214	0.00442693	0.00584473
2.648	0.00613715	0.0124487	0.0107951	0.00432964	0.00629547
2.65467	0.00568226	0.0159046	0.0116654	0.00497827	0.0078712
2.66133	0.00550108	0.022207	0.0144099	0.00677823	0.0108215
2.668	0.005902	0.0309397	0.0188506	0.0100984	0.0149378
2.67467	0.00728208	0.0408095	0.0238945	0.0145092	0.0194079
2.68133	0.00980517	0.04923	0.028711	0.0192523	0.0231368
2.688	0.0135137	0.0535629	0.0326127	0.0233063	0.025506
2.69467	0.0179064	0.0532359	0.0348033	0.0262089	0.0260275
2.70133	0.022197	0.049178	0.034472	0.0274008	0.0246678
2.708	0.0254371	0.0431506	0.0316583	0.0263265	0.0218851
2.71467	0.0268558	0.0363354	0.0276528	0.0233995	0.018607
2.72133	0.0263045	0.0305681	0.0240528	0.019832	0.0158728
2.728	0.0240898	0.0277068	0.0215011	0.0166821	0.0141443
2.73467	0.0210964	0.0275804	0.0200374	0.0143713	0.0131721
2.74133	0.0181454	0.0286432	0.0192215	0.0128146	0.0126133
2.748	0.0157997	0.0291857	0.0189248	0.0120322	0.0122631
2.75467	0.0141902	0.0292675	0.0189248	0.0117443	0.0122147
2.76133	0.0132033	0.0294533	0.0193945	0.0116551	0.0125053
2.768	0.012706	0.030256	0.0205072	0.0120241	0.0135781
2.77467	0.0123167	0.0324856	0.0225149	0.0133416	0.0159883
2.78133	0.0120507	0.0368928	0.0258874	0.0162888	0.0196948
2.788	0.0121837	0.0432026	0.0307385	0.0205658	0.0241128
2.79467	0.0133537	0.0495422	0.0362325	0.0255927	0.0282514
2.80133	0.0155722	0.0543656	0.0408561	0.0303034	0.0314736
2.808	0.0181223	0.0571898	0.0434968	0.0334858	0.0328705
2.81467	0.0203871	0.0571303	0.0439467	0.0344222	0.032133
2.82133	0.0217865	0.0536298	0.0424336	0.0328696	0.0296297
2.828	0.0220447	0.0476767	0.0389819	0.0296791	0.0261094
2.83467	0.020894	0.0414115	0.0343682	0.0256373	0.0225072
2.84133	0.0184827	0.036432	0.029433	0.0217049	0.0193446
2.848	0.0155433	0.0321734	0.0253632	0.0184942	0.0171132
2.85467	0.0128121	0.0288513	0.0225247	0.0161632	0.0158281
2.86133	0.0108614	0.026919	0.0207445	0.0146186	0.0152879
2.868	0.00974927	0.0266142	0.0198297	0.0137592	0.0157796
2.87467	0.00914404	0.0275358	0.0199039	0.0138767	0.0172213
2.88133	0.00893009	0.0286952	0.0212044	0.0151172	0.0193111
2.888	0.00893009	0.0305235	0.0232863	0.0171929	0.0214232
2.89467	0.00898213	0.0329464	0.0253632	0.0195563	0.023364
2.90133	0.00885106	0.035176	0.0270495	0.0217536	0.0250813
2.908	0.00857543	0.0370563	0.0283698	0.0236549	0.0261355
2.91467	0.00856001	0.0393602	0.0295962	0.0254508	0.0269848
2.92133	0.00929438	0.0438641	0.0314209	0.0275791	0.0283631
2.928	0.0113337	0.0506496	0.0345165	0.0306561	0.0309968
2.93467	0.015021	0.0584755	0.0393775	0.0348114	0.0347368
2.94133	0.0200132	0.0664873	0.0454995	0.0395464	0.0389984
2.948	0.0253523	0.0732802	0.0517896	0.0442126	0.0435058
2.95467	0.0298222	0.0778138	0.0571105	0.048299	0.0471937
2.96133	0.0324127	0.0782597	0.0604188	0.0512056	0.0493431
2.968	0.0326344	0.0746849	0.0612841	0.0522394	0.0501961
2.97467	0.0304794	0.0704783	0.0601517	0.052134	0.0533737
2.98133	0.026584	0.0751977	0.0619567	0.0558718	0.0694252
2.988	0.0219098	0.104673	0.0799567	0.0761619	0.11685
2.99467	0.0174689	0.174342	0.134164	0.13239	0.214769
3.00133	0.0138876	0.290237	0.241467	0.241053	0.36789
3.008	0.011272	0.440922	0.401761	0.402389	0.558546
3.01467	0.0094216	0.600244	0.593981	0.595057	0.752577
3.02133	0.00805886	0.735351	0.782482	0.783668	0.911193
3.028	0.00705078	0.816651	0.928509	0.92938	1
3.03467	0.0062528	0.826119	1	1	0.998365
3.04133	0.00564371	0.763274	0.980734	0.979495	0.908868
3.048	0.00513871	0.647066	0.878342	0.875774	0.758388
3.05467	0.0046472	0.508198	0.722157	0.719097	0.585982
3.06133	0.00425592	0.37604	0.551206	0.547999	0.425876
3.068	0.00405739	0.268127	0.397835	0.394414	0.297724
3.07467	0.00404197	0.188827	0.278135	0.274405	0.205668
3.08133	0.00407859	0.134082	0.193169	0.189718	0.144166
3.088	0.00408823	0.0973824	0.136058	0.133517	0.104155
3.09467	0.00413834	0.0730127	0.0989902	0.0967317	0.0778589
3.10133	0.00403619	0.0566026	0.0751798	0.0723673	0.0599373
3.108	0.00373164	0.045514	0.0592319	0.0557583	0.0472943
3.11467	0.00336927	0.038015	0.0478187	0.044172	0.038231
3.12133	0.00309364	0.0332288	0.0395061	0.0354681	0.0314401
3.128	0.0029433	0.0298398	0.0336066	0.0287264	0.0264149
3.13467	0.00283343	0.0265325	0.0291412	0.0237887	0.0225817
3.14133	0.00287584	0.0231212	0.0253236	0.0203914	0.0201008
3.148	0.00303196	0.020022	0.0219462	0.0179429	0.018648
3.15467	0.003217	0.0177106	0.0194291	0.0160253	0.0175491
3.16133	0.00333458	0.0163431	0.0176539	0.014501	0.0161447
3.168	0.00336349	0.0156817	0.0163088	0.0133659	0.0143827
3.17467	0.0033712	0.0156222	0.0149291	0.0124578	0.0128293
3.18133	0.00335578	0.0154736	0.0138363	0.0118295	0.0116001
3.188	0.00335964	0.0149162	0.0131687	0.0112943	0.0104266
3.19467	0.00344252	0.0136824	0.0126495	0.010516	0.00935753
3.20133	0.00362756	0.0119879	0.0120066	0.00971736	0.00875033
3.208	0.00385693	0.0105312	0.0111017	0.00913764	0.008687
3.21467	0.00403426	0.0100407	0.0105132	0.00895521	0.00878386
3.22133	0.00414798	0.0104346	0.0100978	0.00867549	0.00878013
3.228	0.0041981	0.0107096	0.0100879	0.00814442	0.00881366
3.23467	0.00408245	0.0111407	0.0100335	0.007662	0.00899991
3.24133	0.00378176	0.0116832	0.0097121	0.00729309	0.00920852
3.248	0.00347914	0.0122555	0.00924726	0.00677012	0.00920107
3.25467	0.0032729	0.011817	0.00892089	0.00588636	0.00892169
3.26133	0.00320544	0.0106947	0.00891594	0.00502692	0.00841507
3.268	0.00311677	0.0101299	0.00875276	0.00453233	0.00796433
3.27467	0.00306859	0.0101819	0.00821869	0.00437423	0.00773337
3.28133	0.00301847	0.0106947	0.00769451	0.00425666	0.00774827
3.288	0.00302233	0.011319	0.00742748	0.00424045	0.00777807
3.29467	0.00308786	0.0120548	0.00741265	0.00447963	0.00763652
3.30133	0.00316111	0.0126717	0.00725935	0.00490125	0.00730871
3.308	0.00334614	0.0130358	0.00712089	0.00522151	0.00688777
3.31467	0.00347143	0.0133257	0.00722473	0.00524178	0.00650408
3.32133	0.00357937	0.0133406	0.00758078	0.00515665	0.00605334
3.328	0.00357166	0.0127163	0.00808023	0.00492152	0.005692
3.33467	0.00356588	0.012092	0.00868847	0.00434991	0.00552437
3.34133	0.00359672	0.0118393	0.00942034	0.00353911	0.00553927
3.348	0.00360443	0.0119656	0.00992474	0.00284183	0.00549829
3.35467	0.00372393	0.0119433	0.0100681	0.00253373	0.00514813
3.36133	0.00397258	0.0119656	0.00983078	0.00247292	0.00487992
3.368	0.00427905	0.0125751	0.00955386	0.00257021	0.00457818
3.37467	0.00443132	0.014002	0.00917803	0.00287021	0.00448878
3.38133	0.00440627	0.0156371	0.00870331	0.00334047	0.00444781
3.388	0.00437157	0.0168411	0.00813462	0.00366884	0.00460799
3.39467	0.00443325	0.0174282	0.00762034	0.00356749	0.00477562
3.40133	0.00455275	0.0175769	0.00728902	0.00311345	0.00466014
3.408	0.0047031	0.0168039	0.00694286	0.00252968	0.00442918
3.41467	0.00484959	0.0146709	0.00626539	0.00213644	0.00419077
3.42133	0.00494404	0.0124413	0.0053555	0.00188104	0.00419822
3.428	0.00486501	0.0109772	0.00460385	0.00199861	0.00440683
3.43467	0.00458167	0.0104941	0.00464836	0.00246076	0.00493207
3.44133	0.00421544	0.00989209	0.00532583	0.00323507	0.0056175
3.448	0.0040304	0.00992181	0.00599836	0.00413505	0.00628057
3.45467	0.00411329	0.0111035	0.00635935	0.00490125	0.00662701
3.46133	0.00444674	0.0128946	0.00657693	0.00561474	0.00668661
3.468	0.00480911	0.0144479	0.00678957	0.00613771	0.00632527
3.47467	0.00517726	0.015154	0.006661	0.00663229	0.00559887
3.48133	0.00547602	0.0158006	0.0062555	0.00702147	0.00486875
3.488	0.00563215	0.0162391	0.00613682	0.00733363	0.00441428
3.49467	0.00565913	0.0157411	0.00665605	0.00756065	0.00426527
3.50133	0.00555312	0.0141953	0.00718023	0.00726471	0.0042839
3.508	0.00542013	0.0121737	0.00732363	0.00646608	0.0043137
3.51467	0.00517533	0.0107839	0.007111	0.00542421	0.0043286
3.52133	0.00484573	0.0100482	0.00683902	0.00452423	0.00409019
3.528	0.0044294	0.00956508	0.00642363	0.00379451	0.00375493
3.53467	0.0039533	0.00918604	0.00579067	0.00289859	0.0036022
3.54133	0.00355624	0.00871782	0.00531594	0.00214049	0.00372886
3.548	0.00340204	0.00835365	0.00514286	0.00182834	0.00406039
3.55467	0.00351576	0.00798948	0.00525165	0.00186077	0.00455583
3.56133	0.00378369	0.00776651	0.00553847	0.00174726	0.00533439
3.568	0.00408245	0.00791516	0.00592913	0.00134592	0.00636625
3.57467	0.00441783	0.00858404	0.00616649	0.00122024	0.00701069
3.58133	0.00469924	0.00952048	0.00620605	0.00179591	0.00687287
3.588	0.00485923	0.0101968	0.00627528	0.00287832	0.00609431
3.59467	0.00485537	0.0107022	0.00638902	0.00382289	0.0050848
3.60133	0.00481297	0.0112522	0.00616649	0.00472287	0.00435095
3.608	0.00473779	0.0114082	0.00557308	0.00555393	0.00371395
3.61467	0.00467611	0.01094	0.00523682	0.00592284	0.00335262
3.62133	0.00465684	0.0102042	0.00511814	0.00542826	0.00334144
3.628	0.00462022	0.00981033	0.00482638	0.00423639	0.00386669
3.63467	0.00461058	0.009409	0.00415385	0.00323101	0.00473837
3.64133	0.00455083	0.00833135	0.00358022	0.00250941	0.00528223
3.648	0.00455661	0.00692669	0.0034566	0.00206347	0.00522263
3.65467	0.00464142	0.00583418	0.00340715	0.00223374	0.00482404
3.66133	0.00487272	0.00556662	0.00344176	0.00274454	0.00457446
3.668	0.00521581	0.00567067	0.00386704	0.00325534	0.00462661
3.67467	0.00549723	0.00584161	0.00465825	0.00336479	0.00478679
3.68133	0.00568226	0.00651049	0.00540495	0.00327966	0.00503265
3.688	0.00580562	0.00773679	0.00563242	0.00329993	0.00558397
3.69467	0.00588851	0.00926779	0.00546924	0.00299588	0.00624332
3.70133	0.00582875	0.0104718	0.00512803	0.00271616	0.00680581
3.708	0.00566877	0.0114602	0.00458407	0.00280534	0.00699952
3.71467	0.00558396	0.0122332	0.00413407	0.00336479	0.00692874
3.72133	0.00562829	0.0124487	0.00406484	0.00406613	0.00659348
3.728	0.00571503	0.0119954	0.00427748	0.00447558	0.00615019
3.73467	0.00584996	0.0112819	0.0044555	0.00460125	0.00578885
3.74133	0.00604463	0.0104644	0.00451484	0.00460936	0.00551692
3.748	0.00626437	0.00964683	0.00460385	0.00452423	0.00518911
3.75467	0.0064282	0.0092455	0.00486594	0.00457287	0.00476444
3.76133	0.00654578	0.00953535	0.00525165	0.00455666	0.00445153
3.768	0.00664216	0.0101151	0.00582034	0.00430126	0.00441428
3.77467	0.00654964	0.0107914	0.00639396	0.00392829	0.00459309
3.78133	0.00634339	0.0116163	0.00676979	0.00361614	0.00464896
3.788	0.00616028	0.0123149	0.00699726	0.0033729	0.00442173
3.79467	0.00611595	0.0125082	0.00708627	0.00290264	0.00408274
3.80133	0.00626051	0.0120845	0.00683407	0.00246076	0.00393001
3.808	0.00654578	0.0117947	0.00636924	0.00242022	0.00392256
3.81467	0.00690429	0.0118096	0.00603792	0.00272021	0.00411999
3.82133	0.00710668	0.0117055	0.00598847	0.0029675	0.00445153
3.828	0.0071009	0.0116238	0.0059044	0.00309318	0.0049358
3.83467	0.00693706	0.0115049	0.00577583	0.00325534	0.00534184
3.84133	0.00661903	0.0115346	0.0058055	0.00350263	0.00555044
3.848	0.00616221	0.0116386	0.00623572	0.00378235	0.00537909
3.85467	0.00569768	0.01149	0.00691814	0.00420396	0.00453721
3.86133	0.00547988	0.0114082	0.00751155	0.00456477	0.0036916
3.868	0.0055165	0.0110515	0.00777858	0.00460936	0.00337124
3.87467	0.00574009	0.0106427	0.00760056	0.00427693	0.00376983
3.88133	0.00594633	0.0103529	0.00709616	0.003831	0.00424665
3.888	0.00600608	0.00986236	0.00643847	0.00342155	0.00459681
3.89467	0.00600994	0.00932725	0.00598352	0.00302831	0.00508853
3.90133	0.00610439	0.00894078	0.00612693	0.00274859	0.00552064
3.908	0.00638194	0.00874755	0.00675495	0.00272832	0.00570317
3.91467	0.00663252	0.00879214	0.00755111	0.00287021	0.00535301
3.92133	0.00673467	0.00873268	0.0081099	0.00294318	0.00489482
3.928	0.00679443	0.00921577	0.00805056	0.00305264	0.00461916
3.93467	0.00688116	0.0102785	0.00741759	0.0032675	0.00449251
3.94133	0.00693513	0.011267	0.00637418	0.0036283	0.0043286
3.948	0.00680985	0.0121366	0.0056077	0.00392829	0.00403059
3.95467	0.00665565	0.0127609	0.00532583	0.00417964	0.00377356
3.96133	0.00673467	0.0134892	0.00582034	0.00449179	0.00353887
3.968	0.00707391	0.0138162	0.00682913	0.00474314	0.00329674
3.97467	0.00746519	0.0134	0.00787254	0.00497422	0.00317754
3.98133	0.007683	0.0127088	0.00858957	0.00523772	0.00342339
3.988	0.00777167	0.0118467	0.00897528	0.00537961	0.00392256
3.99467	0.00778709	0.0111778	0.0090099	0.00518908	0.00438448
4.00133	0.00770613	0.0102637	0.0086143	0.00467828	0.00475699
4.008	0.00744399	0.0096394	0.00766979	0.00407424	0.00520401
4.01467	0.00709319	0.00971372	0.00688352	0.00317831	0.00558397
4.02133	0.00686189	0.0104569	0.00665605	0.00194185	0.00551319
4.028	0.00678093	0.011594	0.00678957	0.00109052	0.00507363
4.03467	0.00680214	0.0126494	0.0070566	0.00130943	0.00476817
4.04133	0.00688695	0.0135264	0.00720495	0.00222157	0.00457818
4.048	0.00704693	0.0140912	0.00778353	0.00319858	0.00424665
4.05467	0.00721462	0.0144108	0.00853023	0.00415937	0.0036618
4.06133	0.00721077	0.0145074	0.00889122	0.00512016	0.00322596
4.068	0.00716451	0.0144925	0.0087132	0.00568771	0.00307696
4.07467	0.00714523	0.0144034	0.00809012	0.00550934	0.00308813
4.08133	0.00719149	0.0145743	0.007561	0.00486476	0.00339732
4.088	0.00733412	0.0145074	0.00687858	0.0040337	0.00384806
4.09467	0.00755964	0.0139054	0.00588462	0.00319858	0.00445153
4.10133	0.00783142	0.0130507	0.00502913	0.00244049	0.0050997
4.108	0.00796827	0.0124785	0.00471264	0.00196212	0.00572925
4.11467	0.00781793	0.0124859	0.0049599	0.00167429	0.00613901
4.12133	0.00756928	0.0129244	0.00529616	0.00145943	0.00620607
4.128	0.00731678	0.0131622	0.00583023	0.00133781	0.00622097
4.13467	0.00723968	0.0128649	0.00648792	0.00140267	0.00620607
4.14133	0.00735147	0.0120102	0.00694781	0.00183645	0.00607569
4.148	0.00755579	0.0112224	0.00686374	0.00241616	0.00583355
4.15467	0.00786804	0.0104198	0.00670056	0.0030648	0.005692
4.16133	0.00816102	0.00934211	0.00680935	0.00375803	0.00568455
4.168	0.00837883	0.00861377	0.00687858	0.00446747	0.00583728
4.17467	0.00834991	0.0088516	0.00654231	0.00517286	0.00600863
4.18133	0.00805501	0.00971372	0.00593407	0.0056188	0.00599001
4.188	0.00766565	0.0103009	0.00554341	0.00585798	0.00559887
4.19467	0.0074093	0.0107691	0.0055088	0.00587825	0.0050252
4.20133	0.007178	0.0116907	0.00561759	0.00595933	0.00473464
4.208	0.00696212	0.0132216	0.00587968	0.00613365	0.00455211
4.21467	0.00695441	0.0146412	0.00629012	0.0061296	0.00452603
4.22133	0.00732641	0.015808	0.0068044	0.00614176	0.00454466
4.228	0.00782178	0.0166107	0.00713078	0.00617014	0.00464896
4.23467	0.00811476	0.017064	0.00715056	0.00636878	0.00461171
4.24133	0.00835377	0.0169674	0.00684891	0.00634851	0.0042392
4.248	0.00864675	0.0163283	0.00653242	0.00617824	0.00386296
4.25467	0.00885492	0.0156742	0.00687363	0.00619041	0.00356867
4.26133	0.0087277	0.0151986	0.00800111	0.00617014	0.00337869
4.268	0.00861976	0.0147601	0.00944012	0.00598365	0.00338242
4.27467	0.0087489	0.0141432	0.010439	0.00564312	0.00378846
4.28133	0.00905152	0.013623	0.0108841	0.00530259	0.00439938
4.288	0.00929631	0.0131696	0.0109632	0.00507151	0.00487247
4.29467	0.00937148	0.0126197	0.0105973	0.00471882	0.00503265
4.30133	0.00951412	0.0119879	0.00962803	0.00437018	0.00512578
4.308	0.00958544	0.0116832	0.00817418	0.00414721	0.00520401
4.31467	0.00958544	0.0116163	0.00678462	0.003831	0.00511833
4.32133	0.00947942	0.0115049	0.00591429	0.00359181	0.00512578
4.328	0.00935606	0.0110887	0.00568187	0.00340128	0.00534929
4.33467	0.00924812	0.0107616	0.00592418	0.00340128	0.00581865
4.34133	0.00912669	0.0108434	0.00657199	0.00344182	0.00627684
4.348	0.00903995	0.0117129	0.00730385	0.00326344	0.00659721
4.35467	0.00900912	0.0132291	0.00777858	0.00316209	0.00661956
4.36133	0.00896286	0.0148047	0.00800111	0.00320669	0.00621724
4.368	0.00884142	0.0159195	0.00807528	0.00327966	0.00531949
4.37467	0.00880287	0.0162539	0.00796649	0.00334047	0.0043733
4.38133	0.00891274	0.0158229	0.00758078	0.00353506	0.00372513
4.388	0.00909392	0.0144256	0.00714561	0.00393235	0.00336007
4.39467	0.00914404	0.012642	0.0069033	0.00411883	0.00318871
4.40133	0.00905923	0.0112373	0.00665605	0.0037337	0.00310303
4.408	0.00904766	0.0109846	0.00629012	0.00306885	0.00324459
4.41467	0.00910549	0.0117352	0.00585001	0.00238373	0.00354632
4.42133	0.00909392	0.0125974	0.00567693	0.00163375	0.00381081
4.428	0.00901683	0.0132811	0.00574616	0.00119997	0.00402314
4.43467	0.0090573	0.0137642	0.00616155	0.00128916	0.00428017
4.44133	0.00930209	0.0138831	0.00693297	0.00193374	0.00453721
4.448	0.0094987	0.0136824	0.00774396	0.00239589	0.00486129
4.45467	0.00946208	0.0131399	0.00827803	0.00242833	0.0049805
4.46133	0.0092674	0.0126717	0.00829287	0.00220536	0.00507363
4.468	0.00905345	0.012523	0.00823847	0.00171483	0.00523381
4.47467	0.00884528	0.0125528	0.00821869	0.00119187	0.00556162
4.48133	0.00855808	0.0127832	0.00792199	0.00068107	0.00600491
4.488	0.00828438	0.0126865	0.00721484	0.00053918	0.00619117
4.49467	0.00817451	0.0124933	0.00633957	0.00076215	0.00615019
4.50133	0.00829594	0.0123224	0.00575605	0.00100944	0.00586335
4.508	0.00853688	0.0119359	0.00517253	0.00106214	0.00544614
4.51467	0.0087277	0.0112373	0.00455935	0.00085539	0.00483894
4.52133	0.00892238	0.0101596	0.00427748	0.00071755	0.00403059
4.528	0.00907465	0.00945359	0.00445055	0.00063242	0.00325204
4.53467	0.00917295	0.009409	0.00502418	0.00067296	0.00269699
4.54133	0.00910163	0.00997384	0.00548902	0.00108646	0.00232821
4.548	0.00897828	0.0105089	0.00581045	0.00177969	0.0020451
4.55467	0.00891274	0.0107765	0.00565715	0.00229454	0.00176571
4.56133	0.00888961	0.0108657	0.00498957	0.00226211	0.00175454
4.568	0.00893587	0.0105461	0.00411429	0.00205536	0.00201902
4.57467	0.00896478	0.00952048	0.00350605	0.00170267	0.00252936
4.58133	0.00900719	0.00840567	0.00308077	0.00128105	0.00323714
4.588	0.00898599	0.00808609	0.00291759	0.00079052	0.00396726
4.59467	0.00890118	0.00850972	0.00289781	0.00052702	0.00466014
4.60133	0.00873348	0.00916374	0.00308572	0.00049458	0.00484639
4.608	0.00855808	0.00948332	0.00328847	0.00046215	0.00480169
4.61467	0.00847327	0.0096171	0.00334781	0.00048242	0.00469366
4.62133	0.00850797	0.00894821	0.00342198	0.0006162	0.00461171
4.628	0.00856965	0.00755098	0.00347143	0.0010743	0.00438075
4.63467	0.00863904	0.00608687	0.00370385	0.00186077	0.00406039
4.64133	0.00873348	0.0050761	0.00397583	0.00280129	0.00397099
4.648	0.00878553	0.00471193	0.00436649	0.00364046	0.00378101
4.65467	0.00877203	0.00469707	0.00465825	0.00433369	0.00321106
4.66133	0.00864867	0.00515786	0.00486099	0.00460531	0.00228723
4.668	0.0085735	0.00571526	0.00502418	0.00455666	0.00172101
4.67467	0.00852531	0.00644361	0.00517748	0.00422018	0.00174336
4.68133	0.00852724	0.00722397	0.00508847	0.00382694	0.00207862
4.688	0.00864096	0.00836108	0.00470275	0.00349452	0.00239898
4.69467	0.00881058	0.00956508	0.0041044	0.00312561	0.00259642
4.70133	0.00897057	0.0106947	0.00362473	0.00299994	0.0027715
4.708	0.0090361	0.0119805	0.00317967	0.00294318	0.00268209
4.71467	0.00906887	0.0126345	0.00274945	0.00299994	0.00226488
4.72133	0.00904188	0.0125751	0.00266539	0.00327155	0.00195569
4.728	0.00890503	0.0120251	0.00267528	0.00383911	0.00199667
4.73467	0.00876818	0.0116461	0.00295715	0.00440666	0.00224625
4.74133	0.0087624	0.0115346	0.00326868	0.00469044	0.00217548
4.748	0.00891081	0.0108508	0.00382748	0.00455666	0.00176944
4.75467	0.00908043	0.0105312	0.00437143	0.00400126	0.00142672
4.76133	0.00922885	0.0108211	0.00449011	0.00304047	0.00122557
4.768	0.00940811	0.0110366	0.00443077	0.00173915	0.00112126
4.77467	0.0096394	0.0101745	0.00429726	0.00065269	0.00117342
4.78133	0.00994202	0.00881444	0.00411924	-6.486e-05	0.00144535
4.788	0.0102311	0.00818271	0.00371374	-0.0002838	0.00197059
4.79467	0.0104933	0.00777395	0.00329836	-0.0002959	0.00227978
4.80133	0.0107496	0.0068598	0.00328352	-0.0003486	0.00232076
4.808	0.0109482	0.00560378	0.00353077	-0.0004176	0.00231331
4.81467	0.0110041	0.00486801	0.00354066	-0.0004135	0.00234311
4.82133	0.0107708	0.00416196	0.00320934	-0.0002595	0.00262622
4.828	0.0102736	0.00318836	0.00286814	-8.919e-05	0.00298755
4.83467	0.00971265	0.00210328	0.0029522	-3.243e-05	0.00341967
4.84133	0.00925969	0.00152357	0.00347638	8.5133e-05	0.0037065
4.848	0.00897442	0.00167222	0.00404011	0.00042567	0.00368415
4.85467	0.00876047	0.00216273	0.00444561	0.0007135	0.0036171
4.86133	0.00870264	0.00289108	0.00478682	0.00072161	0.00353515
4.868	0.00893973	0.00381265	0.00504891	0.00039323	0.00353887
4.87467	0.00931944	0.00465991	0.00502913	0.00039729	0.00341222
4.88133	0.00961435	0.0057004	0.00459891	0.00090403	0.00315891
4.888	0.00983215	0.00693412	0.00434176	0.00147564	0.00289815
4.89467	0.0101405	0.00844283	0.00441594	0.00179185	0.00256661
4.90133	0.0104297	0.00952048	0.00481154	0.00187293	0.0021941
4.908	0.0104239	0.00933468	0.00511814	0.00211212	0.00175454
4.91467	0.0101714	0.0084131	0.00488572	0.0023513	0.00157946
4.92133	0.00999406	0.00705304	0.00421319	0.00242833	0.00184021
4.928	0.00991696	0.00544771	0.00308572	0.00229049	0.00233193
4.93467	0.00980324	0.003939	0.00228462	0.0020959	0.00277895
4.94133	0.00967024	0.00299512	0.00174561	0.00201888	0.00312166
4.948	0.00968566	0.00286135	0.00162198	0.00189726	0.00360965
4.95467	0.00984757	0.00266811	0.00202253	0.00170267	0.00399706
4.96133	0.00986492	0.00218503	0.00266539	0.0014351	0.00385923
4.968	0.00973385	0.00183572	0.00341704	0.00150402	0.00325949
4.97467	0.00962591	0.00162762	0.00377308	0.00182834	0.00258152
4.98133	0.00957965	0.0017391	0.00386209	0.00201888	0.00186257
4.988	0.00954881	0.00212557	0.00361484	0.0017878	0.00087541
4.99467	0.009464	0.00312147	0.00292748	0.00128105	-1.49e-05
5.00133	0.00943316	0.00396873	0.00198297	0.00081485	-0.0002123
5.008	0.00945437	0.00443695	0.00113242	0.00027162	0.00029056
5.01467	0.00944858	0.00439235	0.00069725	-0.0001703	0.00109146
5.02133	0.00945629	0.00425114	0.00067253	-0.0005311	0.00192217
5.028	0.00951219	0.00409507	0.00090495	-0.0004986	0.00285717
5.03467	0.00965097	0.00389441	0.0014489	-0.0002878	0.003632
5.04133	0.00983023	0.00396873	0.00204231	-0.0003324	0.00376611
5.048	0.0100172	0.0043329	0.00257143	-0.0007176	0.00327439
5.05467	0.010181	0.00506124	0.00302638	-0.0013743	0.00255916
5.06133	0.010262	0.00558892	0.00347143	-0.0017392	0.00197804
5.068	0.0102774	0.00583418	0.00371869	-0.0020148	0.00137085
5.07467	0.0102736	0.00611659	0.00364945	-0.0021689	0.00078973
5.08133	0.0102793	0.00675575	0.00352088	-0.0017756	0.00050662
5.088	0.0102523	0.00712736	0.00357528	-0.0006973	0.00074503
5.09467	0.0102601	0.00697871	0.00353077	0.00063242	0.00119949
5.10133	0.0102485	0.00642874	0.00331814	0.00165807	0.0015422
5.108	0.010183	0.00616119	0.00302143	0.00255805	0.00172846
5.11467	0.0100904	0.00610916	0.00289286	0.00333236	0.00187747
5.12133	0.0101348	0.00606457	0.00303132	0.00366479	0.00210842
5.128	0.0103217	0.00593079	0.00297198	0.00350263	0.00220528
5.13467	0.0105241	0.0058639	0.00282857	0.00320669	0.00222763
5.14133	0.0108422	0.00643617	0.0024033	0.0028621	0.00213822
5.148	0.011299	0.00726857	0.0022055	0.00219725	0.00204882
5.15467	0.0117153	0.00782597	0.00228956	0.0012243	0.00192962
5.16133	0.0118329	0.00749153	0.0023044	0.0004135	0.001572
5.168	0.0117192	0.00680778	0.00226484	5.2702e-05	0.00080835
5.17467	0.0114667	0.00637672	0.00213132	0.00017432	-0.0001974
5.18133	0.0110311	0.00560378	0.00236868	0.00044594	-0.0008493
5.188	0.0104894	0.00439235	0.0026555	0.0006608	-0.0009536
5.19467	0.0101502	0.00298026	0.00281868	0.00083917	-0.000868
5.20133	0.0101193	0.00220733	0.00283352	0.00089593	-0.0008419
5.208	0.0102369	0.00205125	0.00277912	0.00051485	-0.000529
5.21467	0.0104316	0.00197693	0.00281868	-0.0002716	5.2152e-05
5.22133	0.010688	0.00222962	0.00256649	-0.0010175	0.0006966
5.228	0.0108749	0.00278703	0.00218077	-0.0011432	0.00109146
5.23467	0.0108768	0.00361942	0.00152308	-0.000673	0.00144535
5.24133	0.0108113	0.00432547	0.00128572	-9.324e-05	0.00189237
5.248	0.0107785	0.00454843	0.00158736	0.00042567	0.00226488
5.25467	0.0106957	0.00468964	0.00187912	0.0006689	0.00249211
5.26133	0.0106359	0.00497949	0.00198791	0.00077431	0.00255171
5.268	0.0106995	0.00542541	0.00177033	0.00080269	0.00245114
5.27467	0.0108479	0.00580445	0.00204725	0.00082701	0.00219038
5.28133	0.0108055	0.00642874	0.00252198	0.00089998	0.00169493
5.288	0.0107246	0.00761787	0.00296704	0.00086349	0.00096853
5.29467	0.0106725	0.0088293	0.00359506	0.00086349	0.00015273
5.30133	0.0107034	0.00938671	0.00457418	0.00092836	-0.0007823
5.308	0.0107265	0.00935698	0.0058599	0.00077025	-0.0014267
5.31467	0.0107419	0.00926036	0.00665605	0.00024324	-0.0016167
5.32133	0.0108768	0.00837594	0.00672528	-0.0004297	-0.0012591
5.328	0.0109964	0.00656252	0.00622583	-0.0008432	-0.0004545
5.33467	0.0111313	0.00474166	0.00541484	-0.0010257	0.00052897
5.34133	0.0111448	0.00330727	0.00438132	-0.0013054	0.00159063
5.348	0.0110503	0.00254177	0.00335275	-0.0016337	0.00234683
5.35467	0.0108884	0.00198436	0.00269506	-0.0020513	0.00264112
5.36133	0.0107554	0.00228165	0.00266539	-0.0026918	0.00252191
5.368	0.0106552	0.00327754	0.00310055	-0.0033202	0.00221273
5.37467	0.0104991	0.00410994	0.00359506	-0.0036445	0.00187747
5.38133	0.0103082	0.00476396	0.00396594	-0.0035148	0.00156455
5.388	0.0102716	0.00527677	0.00443077	-0.0030648	0.00122184
5.39467	0.0104143	0.00581188	0.00506374	-0.0023189	0.00087913
5.40133	0.0106456	0.00619092	0.00550385	-0.0013338	0.00055504
5.408	0.0107843	0.00614632	0.0053555	-0.000604	0.00024958
5.41467	0.0108768	0.00608687	0.00489561	-0.0002716	-0.000149
5.42133	0.0110099	0.00647333	0.00464341	-0.0001986	-0.0004656
5.428	0.0110484	0.0070679	0.00437143	-0.0003081	-0.0003986
5.43467	0.0109675	0.00765503	0.00394616	-0.0004378	0.00016018
5.44133	0.0107747	0.00819757	0.00356044	-0.0005149	0.00077855
5.448	0.0107227	0.00876984	0.00342693	-0.0002635	0.00119577
5.45467	0.0108344	0.00920834	0.00319451	0.00017837	0.00129635
5.46133	0.0109617	0.00897051	0.00261099	0.00057566	0.00093128
5.468	0.0110311	0.00827933	0.00181978	0.0009162	0.00037996
5.47467	0.0110137	0.00717938	0.00104341	0.00103376	-0.0002161
5.48133	0.0109655	0.00596052	0.00066264	0.00096079	-0.0003166
5.488	0.0108113	0.00471937	0.00102363	0.00057161	-0.0002049
5.49467	0.0105569	0.00376806	0.00209176	-4.459e-05	0.00028311
5.50133	0.0103429	0.00323295	0.00316978	-0.0005108	0.00119949
5.508	0.0102292	0.00341132	0.0041044	-0.0006243	0.00209725
5.51467	0.0101887	0.00417682	0.00499451	-0.0004459	0.00254054
5.52133	0.0100847	0.0051207	0.00551869	-0.0001013	0.00228723
5.528	0.0100345	0.00653279	0.00536539	0.0002554	0.00185511
5.53467	0.0100403	0.00831649	0.00506869	0.00059188	0.00156828
5.54133	0.0101309	0.0099887	0.00516264	0.00050269	0.0014677
5.548	0.0103121	0.0104792	0.00524176	4.8648e-05	0.00156455
5.55467	0.0105338	0.0102488	0.00473242	-0.0003892	0.00186629
5.56133	0.0107689	0.00967656	0.0039511	-0.0007135	0.00232821
5.568	0.0108903	0.00896308	0.00328847	-0.0008473	0.00271562
5.57467	0.0110638	0.00791516	0.00263077	-0.0009081	0.00296893
5.58133	0.0112913	0.00692669	0.00167143	-0.000673	0.00307696
5.588	0.011432	0.00642131	0.00100385	-0.0004662	0.00292423
5.59467	0.011459	0.0063024	0.0009544	-0.00045	0.00261132
5.60133	0.0115496	0.00639901	0.00127088	-0.0002797	0.00235801
5.608	0.0116941	0.00616862	0.00120165	2.027e-05	0.00242133
5.61467	0.0117327	0.00544771	0.00057857	0.00012162	0.00231703
5.62133	0.0115515	0.00447411	0.00013846	-0.0002432	0.00196687
5.628	0.0113414	0.0037532	1.4835e-05	-0.000604	0.0015422
5.63467	0.0111602	0.00332214	0.0001533	-0.0007338	0.00124419
5.64133	0.0109116	0.00306945	8.4066e-05	-0.0009811	0.00097598
5.648	0.0107342	0.00324781	0.00037088	-0.0014675	0.00064072
5.65467	0.0106128	0.00404305	0.00133517	-0.001804	0.00047309
5.66133	0.0106263	0.00505381	0.00270495	-0.0017229	0.00016763
5.668	0.0107111	0.00535852	0.00360989	-0.0016013	4.8427e-05
5.67467	0.0109077	0.00525447	0.0035555	-0.0015486	0.00026821
5.68133	0.011166	0.00515786	0.00316978	-0.0014635	0.00084933
5.688	0.0112469	0.00524704	0.00292253	-0.0010946	0.00133732
5.69467	0.0111987	0.00489773	0.00257143	-0.0003973	0.00158318
5.70133	0.0110908	0.00396873	0.00194835	0.00028783	0.00207862
5.708	0.0109887	0.00332957	0.00123627	0.00077431	0.00255171
5.71467	0.0108923	0.00328498	0.00090495	0.00080674	0.00280875
5.72133	0.0108499	0.00372347	0.00104835	0.00037296	0.00274915
5.728	0.0109636	0.00450383	0.0015033	-0.0003243	0.00269699
5.73467	0.01122	0.00547	0.00214616	-0.0012243	0.00294285
5.74133	0.0114243	0.0064882	0.00264066	-0.0019743	0.00327439
5.748	0.0114204	0.00742464	0.00315	-0.0021567	0.00359475
5.75467	0.0111274	0.0082496	0.00378297	-0.0018567	0.0035426
5.76133	0.0107015	0.00878471	0.00438132	-0.00135	0.00327439
5.768	0.0103256	0.00870295	0.00433187	-0.0011797	0.00312911
5.77467	0.0100519	0.00817528	0.00376814	-0.0010378	0.00299128
5.78133	0.0100172	0.0078334	0.00304616	-0.0009689	0.00261132
5.788	0.0102716	0.00777395	0.00254671	-0.0011675	0.00190354
5.79467	0.0107535	0.00737261	0.00212143	-0.0016054	0.00147888
5.80133	0.0111236	0.00653279	0.0014489	-0.0018608	0.00124047
5.808	0.0111583	0.00534366	0.00098901	-0.0012973	0.00094991
5.81467	0.0110079	0.00463761	0.00092967	-0.0004013	0.0006072
5.82133	0.0107651	0.00435519	0.00144396	0.00049053	0.00058485
5.828	0.0106224	0.00430317	0.00180989	0.00139456	0.00085678
5.83467	0.0106533	0.00432547	0.00205715	0.00238779	0.00089031
5.84133	0.0109289	0.00437749	0.00228956	0.00312561	0.00076365
5.848	0.0113337	0.00457816	0.00226978	0.00314182	0.00077483
5.85467	0.0116363	0.00478625	0.00180495	0.00266751	0.00082325
5.86133	0.0117693	0.00492003	0.00111264	0.00199455	0.00072268
5.868	0.0116132	0.00515786	0.00074176	0.00111889	0.00046564
5.87467	0.0112161	0.00563351	0.00053407	0.00023108	0.00048054
5.88133	0.0106783	0.00620578	0.00010385	-0.0003851	0.00067797
5.888	0.010316	0.00697128	-0.0002868	-0.0006932	0.00074503
5.89467	0.0101926	0.00780367	-0.0003857	-0.0008797	0.00064817
5.90133	0.0102658	0.00835365	-0.0001978	-0.0010865	0.0005923
5.908	0.0104798	0.00821244	-0.0001582	-0.0011635	0.00070032
5.91467	0.0108634	0.0074618	-0.0004005	-0.0009081	0.00083815
5.92133	0.0114667	0.00659968	-0.000539	-0.0005067	0.00100579
5.928	0.012016	0.00575985	-0.0003907	-8.513e-05	0.00124419
5.93467	0.012336	0.00498692	-0.0001187	6.8917e-05	0.00153475
5.94133	0.0123533	0.00443695	-0.0001533	8.1079e-06	0.00164651
5.948	0.0121259	0.00372347	-0.0005192	-0.0003	0.00142672
5.95467	0.0117423	0.00286878	-0.0007269	-0.0010946	0.00087541
5.96133	0.0112469	0.00190261	-0.0006725	-0.0022337	5.5877e-05
5.968	0.0107227	0.00103306	-0.0007121	-0.0035026	-0.0008791
5.97467	0.0101521	-0.0002378	-0.001078	-0.0045769	-0.0017806
5.98133	0.00962013	-0.0020141	-0.0017258	-0.0056229	-0.002507
5.988	0.00925776	-0.0032924	-0.002072	-0.0067093	-0.0029652
5.99467	0.00897828	-0.0039539	-0.0022648	-0.0076093	-0.0032856
6.00133	0.00877396	-0.0042437	-0.0025714	-0.0080674	-0.0034048
6.008	0.00853688	-0.0049795	-0.0031846	-0.0082174	-0.0035351
6.01467	0.00833064	-0.0057747	-0.0038621	-0.0082863	-0.0035575
6.02133	0.00814753	-0.0061092	-0.00405	-0.0079782	-0.0037065
6.028	0.00788346	-0.0064585	-0.0040648	-0.0072525	-0.0040716
6.03467	0.00754229	-0.0072537	-0.004317	-0.0063728	-0.0045968
6.04133	0.00708548	-0.0088888	-0.0049995	-0.0059188	-0.005394
6.048	0.00668649	-0.0106427	-0.0057956	-0.0059026	-0.0061763
6.05467	0.00640893	-0.0119582	-0.0066907	-0.0062147	-0.0070181
6.06133	0.00608511	-0.0125974	-0.0078181	-0.0068999	-0.0076663
6.068	0.00571889	-0.0127237	-0.0089456	-0.0079093	-0.008009
6.07467	0.00532568	-0.0127237	-0.0097467	-0.0091579	-0.0083555
6.08133	0.00502306	-0.0128946	-0.0102758	-0.0105971	-0.008769
6.088	0.00479176	-0.013675	-0.0110423	-0.0119916	-0.0094469
6.09467	0.00464527	-0.015206	-0.011972	-0.0130943	-0.0100318
6.10133	0.00471081	-0.0176066	-0.0129412	-0.013824	-0.0106129
6.108	0.00487465	-0.0206686	-0.0139995	-0.0143835	-0.0113877
6.11467	0.00506739	-0.0235968	-0.0152555	-0.0146632	-0.012021
6.12133	0.00512329	-0.025492	-0.0163187	-0.0144402	-0.0122631
6.128	0.00498451	-0.0256035	-0.0166451	-0.0137551	-0.0118012
6.13467	0.00466069	-0.0245184	-0.0162989	-0.0129767	-0.0111009
6.14133	0.00430411	-0.0229056	-0.0156017	-0.012097	-0.0102814
6.148	0.00408437	-0.0209659	-0.0147907	-0.0112052	-0.0091452
6.15467	0.00397836	-0.0187437	-0.013678	-0.0106619	-0.0079532
6.16133	0.00393596	-0.0164174	-0.0124269	-0.01052	-0.0068729
6.168	0.00409208	-0.0145594	-0.0112945	-0.0107106	-0.0062917
6.17467	0.0045277	-0.012969	-0.0108099	-0.0107592	-0.0058932
6.18133	0.0050751	-0.0116461	-0.0110522	-0.01097	-0.0057367
6.188	0.00543362	-0.0109103	-0.0115319	-0.0111606	-0.0058783
6.19467	0.00563986	-0.0107542	-0.0120659	-0.0111444	-0.0061018
6.20133	0.00585959	-0.0108954	-0.0122341	-0.0108403	-0.0062917
6.208	0.00622003	-0.0107245	-0.0122291	-0.0103619	-0.006586
6.21467	0.00664601	-0.0101819	-0.0115912	-0.0100579	-0.0071448
6.22133	0.00718764	-0.0092604	-0.0106863	-0.0095957	-0.0076961
6.228	0.00791044	-0.008532	-0.0099346	-0.0090809	-0.0078712
6.23467	0.00874505	-0.0083388	-0.0095637	-0.0084728	-0.0077185
6.24133	0.00961242	-0.0084057	-0.0093561	-0.0079377	-0.0074018
6.248	0.0103044	-0.0082942	-0.0087626	-0.0074917	-0.0066754
6.25467	0.0107477	-0.0080341	-0.0078478	-0.006908	-0.0055728
6.26133	0.0108961	-0.0077145	-0.0064879	-0.0065674	-0.0041572
6.268	0.0109636	-0.0065179	-0.0046385	-0.0059391	-0.0027678
6.27467	0.0110831	-0.0037458	-0.0021709	-0.0050229	-0.0014826
6.28133	0.0112334	-0.0001561	0.00032637	-0.0036324	-0.0003427
6.288	0.0114763	0.00282419	0.0022055	-0.0022297	0.0006221
6.29467	0.0118232	0.004541	0.00338737	-0.0010784	0.00153475
6.30133	0.0122319	0.00539568	0.00424781	0.0001054	0.0021941
6.308	0.0126155	0.00603484	0.0051577	0.00090809	0.00248466
6.31467	0.0129585	0.00612403	0.00561264	0.00122024	0.00248839
6.32133	0.0132727	0.00612403	0.00575111	0.00103376	0.0027566
6.328	0.0134115	0.00659968	0.00569176	0.00086755	0.00325576
6.33467	0.0133402	0.00807123	0.00555825	0.00097295	0.00377356
6.34133	0.0132245	0.00998127	0.00528627	0.00126889	0.00424292
6.348	0.0132303	0.0113859	0.00452473	0.00175131	0.00493207
6.35467	0.013371	0.0121143	0.00394121	0.00256211	0.00574043
6.36133	0.0135407	0.0126122	0.00371869	0.00342155	0.00615019
6.368	0.0136505	0.012798	0.00425275	0.00410261	0.00625077
6.37467	0.0137777	0.0125082	0.0050588	0.00431747	0.00620234
6.38133	0.0139126	0.0121291	0.00566209	0.00411883	0.00633272
6.388	0.0138722	0.0120697	0.00629506	0.00380667	0.00649663
6.39467	0.013691	0.0126197	0.00705166	0.0032229	0.00663446
6.40133	0.0135657	0.0126568	0.00787254	0.00264724	0.00671641
6.408	0.0137507	0.0122778	0.00808023	0.00223779	0.00658976
6.41467	0.0140977	0.0119879	0.0078132	0.00263913	0.00642957
6.42133	0.0143367	0.0121143	0.00773902	0.00387965	0.00613156
6.428	0.014514	0.012798	0.00788243	0.00509584	0.00559515
6.43467	0.0146702	0.0136824	0.00787748	0.00594311	0.00521518
6.44133	0.0147704	0.0151168	0.00774396	0.00617419	0.00512205
6.448	0.0148089	0.0167816	0.00796155	0.00621473	0.00553554
6.45467	0.0148456	0.0179856	0.00877748	0.00602014	0.00598628
6.46133	0.0150344	0.018595	0.00964287	0.00557826	0.00634017
6.468	0.0153043	0.0189369	0.0101819	0.00497422	0.00673504
6.47467	0.0156069	0.0190335	0.0104044	0.00427693	0.00693619
6.48133	0.0159095	0.0188403	0.0103302	0.00381478	0.00713362
6.488	0.0160406	0.0180228	0.0101621	0.00364046	0.00718205
6.49467	0.016029	0.0173911	0.00984562	0.00354317	0.00730871
6.50133	0.0160136	0.0173093	0.00956869	0.00340128	0.00760299
6.508	0.0160117	0.0177552	0.00957364	0.00369316	0.00801275
6.51467	0.0158671	0.0188552	0.0098654	0.00463368	0.0084486
6.52133	0.015659	0.0198882	0.01035	0.00594717	0.00874661
6.528	0.0156146	0.0211145	0.0105676	0.00705796	0.00890306
6.53467	0.0157669	0.0219469	0.010805	0.00786469	0.00895149
6.54133	0.015844	0.0220212	0.0111017	0.0085863	0.00892169
6.548	0.015871	0.0213375	0.0112599	0.00927142	0.00888444
6.55467	0.0161216	0.01997	0.0110275	0.00982681	0.00911912
6.56133	0.0164492	0.0192193	0.0104044	0.0103376	0.00941713
6.568	0.0166574	0.0193308	0.0102659	0.0109133	0.00971514
6.57467	0.0166574	0.0201855	0.0104687	0.0115295	0.00983807
6.58133	0.0167461	0.0212557	0.0110522	0.0118822	0.00979337
6.588	0.0168694	0.0220807	0.0119423	0.0118173	0.00983062
6.59467	0.0168559	0.0229651	0.0132379	0.0116025	0.00972631
6.60133	0.0166979	0.0232549	0.014761	0.0113308	0.00964436
6.608	0.0165822	0.0228908	0.0157253	0.0111687	0.00958103
6.61467	0.0165726	0.0222442	0.0161704	0.01097	0.00986414
6.62133	0.0165514	0.0223705	0.0161605	0.0109741	0.0105235
6.628	0.0165726	0.0235374	0.0159181	0.0110308	0.011235
6.63467	0.0166709	0.0250089	0.0155473	0.0110916	0.0119986
6.64133	0.0168733	0.026644	0.0151467	0.0113065	0.0127586
6.648	0.0170082	0.0283533	0.0148154	0.0117808	0.0136712
6.65467	0.017226	0.0299215	0.0147659	0.0124538	0.0144833
6.66133	0.0175209	0.0305235	0.0150973	0.0128795	0.014867
6.668	0.0177715	0.0303154	0.0155572	0.0130903	0.0148372
6.67467	0.0178004	0.0301668	0.015839	0.0130254	0.0146211
6.68133	0.0177098	0.03036	0.0161258	0.0127335	0.0144461
6.688	0.0177079	0.03036	0.0168973	0.0122511	0.0141965
6.69467	0.0177098	0.0301519	0.0180544	0.0120281	0.0136749
6.70133	0.0176597	0.0302485	0.0189643	0.0121497	0.013254
6.708	0.0176713	0.0305681	0.019622	0.0123889	0.0131125
6.71467	0.01781	0.0304343	0.0202055	0.0127903	0.0132168
6.72133	0.0179854	0.0296391	0.0209275	0.0133051	0.0134552
6.728	0.0180895	0.0288662	0.0212984	0.0137267	0.0135632
6.73467	0.0181146	0.0282716	0.0209127	0.0134956	0.0135669
6.74133	0.0181107	0.0276324	0.0200473	0.0130051	0.0134999
6.748	0.0180375	0.0262055	0.0190681	0.0128673	0.0133211
6.75467	0.0179797	0.0244812	0.0183709	0.0131065	0.0130156
6.76133	0.0179141	0.0229056	0.0178418	0.0131348	0.0125127
6.768	0.0177831	0.0224003	0.0175154	0.0128227	0.0121439
6.77467	0.0175903	0.0226678	0.0173819	0.0124497	0.0119241
6.78133	0.0174669	0.023307	0.0173275	0.0121619	0.0115777
6.788	0.0174091	0.024288	0.0172929	0.0117241	0.011302
6.79467	0.0173686	0.0254028	0.0173127	0.0109619	0.0114138
6.80133	0.0172299	0.0263393	0.0171693	0.0101998	0.0115889
6.808	0.0170564	0.0263541	0.0166599	0.00954709	0.0115479
6.81467	0.0168906	0.0258413	0.0158885	0.00905656	0.011153
6.82133	0.016667	0.0252319	0.0153198	0.00846063	0.0107582
6.828	0.0165167	0.0246522	0.0153	0.00778767	0.0103335
6.83467	0.0164396	0.0235968	0.015394	0.00724444	0.00977847
6.84133	0.0164685	0.0221847	0.0153791	0.00686742	0.00955496
6.848	0.0166246	0.0207949	0.0150577	0.00675391	0.00943575
6.85467	0.0168289	0.0195241	0.0147412	0.00672553	0.00962201
6.86133	0.0169793	0.0183201	0.0144	0.00686337	0.00984179
6.868	0.0168386	0.0171904	0.0137522	0.00708633	0.00998707
6.87467	0.0163875	0.0166776	0.0125308	0.00716741	0.00973004
6.88133	0.015925	0.0167296	0.0112006	0.00716336	0.00899991
6.888	0.0154836	0.0168708	0.0103599	0.00704579	0.00828841
6.89467	0.0150479	0.0164843	0.00991979	0.00719579	0.00756946
6.90133	0.0147184	0.0157486	0.00979616	0.00756065	0.00694364
6.908	0.0146451	0.0152655	0.00979616	0.00765389	0.00637742
6.91467	0.0148224	0.0147601	0.0101572	0.00750389	0.00601236
6.92133	0.0149149	0.0141804	0.0103105	0.00729309	0.00562495
6.928	0.014861	0.0136453	0.0100929	0.0071593	0.00521518
6.93467	0.0147762	0.0139277	0.00963298	0.00692823	0.00502148
6.94133	0.0147415	0.0146635	0.00918792	0.00623905	0.00504383
6.948	0.0147106	0.0152878	0.00880221	0.00563907	0.00516303
6.95467	0.0145815	0.0152878	0.00850056	0.00509989	0.00516303
6.96133	0.0145815	0.0152878	0.00850056	0.00509989	0.00516303
6.968	0.0145815	0.0152878	0.00850056	0.00509989	0.00516303
6.97467	0.0145815	0.0152878	0.00850056	0.00509989	0.00516303
6.98133	0.0145815	0.0152878	0.00850056	0.00509989	0.00516303
6.988	0.0145815	0.0152878	0.00850056	0.00509989	0.00516303
6.99467	0.0145815	0.0152878	0.00850056	0.00509989	0.00516303
7.00133	0.0145815	0.0152878	0.00850056	0.00509989	0.00516303
	-0.03218	0.00982521	0.00940578	0.0114067	0.0112721

## Sheet: Figure 1h
Time (min)	0	14	28	42	56
	0.0601389	0.0576883	0.0600873	0.0533791	0.0605532
	0.0601136	0.0574979	0.0600489	0.053461	0.0605663
	0.0600995	0.057285	0.0600156	0.0535556	0.0605806
	0.0600909	0.0570644	0.059992	0.0536554	0.0605924
	0.0600803	0.0568533	0.0599873	0.053746	0.0605999
	0.0600652	0.0566687	0.0600123	0.0538114	0.0606038
	0.0600485	0.0565232	0.0600743	0.0538383	0.0606063
	0.0600371	0.0564231	0.0601761	0.0538207	0.06061
	0.0600369	0.0563693	0.0603148	0.053759	0.0606174
	0.0600523	0.0563593	0.0604843	0.0536601	0.0606322
	0.0600839	0.0563882	0.0606739	0.0535372	0.0606583
	0.0601307	0.0564489	0.0608675	0.0534081	0.0606993
	0.0601869	0.0565304	0.0610465	0.0532925	0.0607544
	0.0602427	0.0566205	0.0611952	0.0532056	0.0608199
	0.0602871	0.0567088	0.0613048	0.0531556	0.0608886
	0.0603134	0.0567902	0.0613746	0.0531435	0.0609509
	0.0603211	0.056863	0.0614109	0.0531654	0.0609954
	0.0603156	0.0569264	0.061424	0.053213	0.0610102
	0.060306	0.0569775	0.0614261	0.0532759	0.0609852
	0.0603018	0.0570145	0.0614273	0.0533428	0.0609147
	0.06031	0.0570382	0.0614335	0.053404	0.0608004
	0.0603323	0.0570528	0.0614447	0.0534532	0.0606512
	0.0603631	0.0570627	0.0614562	0.0534883	0.0604818
	0.060392	0.0570696	0.0614586	0.0535102	0.0603121
	0.0604065	0.0570725	0.0614405	0.0535244	0.0601628
	0.060397	0.0570698	0.0613906	0.0535391	0.0600522
	0.0603603	0.057062	0.061302	0.0535631	0.0599915
	0.0602999	0.0570519	0.0611765	0.0536021	0.059982
	0.0602267	0.0570409	0.0610267	0.0536549	0.0600171
	0.0601552	0.0570299	0.0608702	0.0537143	0.0600834
	0.0601006	0.057018	0.0607253	0.0537695	0.060167
	0.060075	0.0570062	0.0606059	0.0538102	0.060254
	0.060085	0.0569968	0.0605213	0.0538269	0.0603347
	0.060131	0.0569925	0.0604776	0.0538128	0.0604047
	0.0602064	0.0569905	0.0604752	0.0537669	0.0604646
	0.0603003	0.0569846	0.0605055	0.0536958	0.0605169
	0.0603974	0.0569658	0.0605511	0.0536134	0.0605645
	0.0604834	0.0569272	0.0605925	0.0535367	0.0606075
	0.0605448	0.0568669	0.0606156	0.0534791	0.0606425
	0.0605721	0.0567865	0.060616	0.0534454	0.060663
	0.0605578	0.05669	0.0605969	0.0534333	0.0606616
	0.0604987	0.056584	0.0605642	0.0534356	0.0606322
	0.060397	0.056478	0.0605249	0.0534447	0.0605731
	0.0602614	0.0563845	0.0604865	0.0534544	0.0604885
	0.060108	0.0563155	0.0604586	0.0534607	0.0603874
	0.0599579	0.056277	0.0604495	0.0534624	0.0602811
	0.0598324	0.0562691	0.0604631	0.0534613	0.060181
	0.0597516	0.0562886	0.0604994	0.05346	0.0600961
	0.0597295	0.0563326	0.0605553	0.0534607	0.0600329
	0.0597728	0.056401	0.0606284	0.0534628	0.0599962
	0.0598772	0.0564914	0.060718	0.0534629	0.0599872
	0.0600288	0.0565973	0.0608248	0.053455	0.0600062
	0.0602061	0.0567091	0.060948	0.0534351	0.0600503
	0.0603854	0.0568177	0.0610828	0.0534016	0.0601153
	0.0605459	0.0569176	0.0612204	0.0533577	0.0601964
	0.0606725	0.0570047	0.0613491	0.0533092	0.060289
	0.0607573	0.0570756	0.0614582	0.0532627	0.0603886
	0.0608002	0.0571267	0.0615402	0.0532211	0.0604904
	0.0608076	0.0571576	0.0615909	0.0531838	0.0605871
	0.0607902	0.0571728	0.0616093	0.0531465	0.060671
	0.0607607	0.0571787	0.0615974	0.053105	0.0607353
	0.0607287	0.0571799	0.0615594	0.0530564	0.0607768
	0.0606988	0.057175	0.0615022	0.0530005	0.0607944
	0.0606695	0.0571585	0.0614331	0.0529408	0.060788
	0.0606358	0.0571247	0.061358	0.0528868	0.0607562
	0.0605896	0.0570707	0.0612798	0.052852	0.0606982
	0.0605242	0.0569972	0.0611976	0.0528472	0.0606163
	0.0604351	0.0569081	0.0611083	0.0528772	0.0605172
	0.0603216	0.0568098	0.0610118	0.0529385	0.0604121
	0.0601877	0.0567117	0.0609106	0.053023	0.0603144
	0.0600426	0.0566267	0.0608112	0.0531209	0.0602391
	0.0598998	0.0565681	0.0607204	0.0532211	0.0602015
	0.0597744	0.0565437	0.0606427	0.0533111	0.0602134
	0.0596791	0.0565533	0.0605812	0.0533787	0.0602803
	0.0596233	0.0565905	0.0605377	0.0534167	0.0603977
	0.0596091	0.0566461	0.0605129	0.0534243	0.0605511
	0.0596344	0.0567124	0.0605052	0.0534075	0.0607184
	0.0596943	0.0567821	0.0605095	0.0533739	0.0608747
	0.0597823	0.0568482	0.060518	0.0533322	0.0609977
	0.0598909	0.0569047	0.0605256	0.0532927	0.061074
	0.0600135	0.0569502	0.0605313	0.0532655	0.0611027
	0.060141	0.0569887	0.0605401	0.0532604	0.0610949
	0.0602647	0.0570263	0.0605581	0.0532825	0.0610687
	0.0603755	0.0570685	0.0605911	0.05333	0.0610438
	0.0604641	0.0571173	0.0606415	0.0533953	0.0610345
	0.0605248	0.0571728	0.0607083	0.0534672	0.0610479
	0.0605558	0.0572348	0.0607871	0.0535335	0.0610806
	0.0605568	0.0573012	0.0608712	0.0535834	0.0611195
	0.0605295	0.0573671	0.0609523	0.0536108	0.0611447
	0.0604778	0.0574259	0.0610228	0.0536163	0.0611342
	0.0604087	0.0574694	0.0610785	0.0536078	0.0610737
	0.060333	0.0574911	0.0611177	0.0535973	0.0609614
	0.0602609	0.0574875	0.0611422	0.0535942	0.0608098
	0.0601979	0.0574583	0.0611555	0.0536018	0.0606395
	0.060142	0.0574077	0.0611624	0.0536167	0.0604749
	0.0600882	0.0573425	0.0611679	0.0536309	0.0603387
	0.0600309	0.0572696	0.0611746	0.0536334	0.0602494
	0.0599686	0.0571938	0.0611808	0.0536124	0.0602188
	0.0599027	0.0571185	0.0611808	0.0535571	0.0602485
	0.0598352	0.0570448	0.0611675	0.0534616	0.0603291
	0.0597688	0.0569747	0.0611353	0.0533307	0.0604434
	0.059708	0.0569105	0.0610811	0.0531786	0.0605715
	0.0596607	0.0568543	0.0610041	0.0530246	0.0606963
	0.059639	0.0568089	0.0609057	0.0528877	0.0608063
	0.0596544	0.0567772	0.0607906	0.0527829	0.0608937
	0.0597134	0.0567627	0.0606676	0.0527206	0.0609533
	0.0598151	0.0567681	0.0605489	0.0527067	0.0609838
	0.0599524	0.0567933	0.0604493	0.052741	0.0609871
	0.0601146	0.0568341	0.0603811	0.0528182	0.0609701
	0.0602896	0.0568828	0.0603518	0.0529275	0.0609418
	0.0604642	0.0569298	0.060362	0.0530559	0.0609109
	0.0606246	0.0569664	0.0604053	0.0531919	0.060886
	0.0607567	0.0569875	0.0604721	0.0533249	0.0608758
	0.0608489	0.056992	0.0605518	0.0534454	0.0608896
	0.0608963	0.0569822	0.0606339	0.0535457	0.0609329
	0.0609008	0.0569651	0.0607105	0.0536213	0.0610053
	0.060872	0.0569499	0.0607781	0.0536724	0.0610989
	0.060821	0.0569476	0.0608371	0.053704	0.0612004
	0.0607569	0.0569663	0.0608911	0.0537232	0.0612953
	0.060685	0.0570097	0.0609427	0.0537376	0.0613698
	0.0606105	0.0570747	0.0609896	0.0537546	0.0614118
	0.0605381	0.0571509	0.0610258	0.05378	0.0614152
	0.0604745	0.0572242	0.0610434	0.0538172	0.0613812
	0.0604242	0.0572784	0.0610349	0.0538662	0.0613199
	0.0603864	0.0572997	0.0609946	0.0539219	0.0612467
	0.0603573	0.0572811	0.0609207	0.0539753	0.0611768
	0.0603353	0.0572218	0.0608192	0.0540152	0.0611214
	0.0603228	0.0571293	0.0607068	0.0540313	0.0610874
	0.0603257	0.057019	0.0606071	0.0540181	0.061078
	0.0603468	0.0569115	0.0605422	0.053976	0.0610923
	0.060384	0.0568273	0.0605253	0.0539118	0.0611245
	0.0604317	0.0567802	0.0605581	0.0538358	0.0611649
	0.0604854	0.0567744	0.060635	0.0537597	0.061203
	0.0605441	0.056806	0.0607462	0.0536944	0.061234
	0.0606061	0.0568647	0.0608778	0.0536483	0.0612581
	0.0606673	0.0569368	0.06101	0.053626	0.0612767
	0.060722	0.0570051	0.0611218	0.0536271	0.0612885
	0.0607662	0.0570543	0.0611988	0.053644	0.0612889
	0.0608004	0.0570765	0.0612383	0.0536648	0.0612736
	0.0608287	0.0570729	0.0612473	0.0536781	0.0612408
	0.0608547	0.0570502	0.0612366	0.0536782	0.0611908
	0.0608781	0.0570137	0.0612135	0.0536658	0.0611222
	0.0608954	0.0569675	0.0611831	0.053647	0.0610322
	0.0609023	0.0569131	0.0611504	0.0536296	0.060919
	0.0608947	0.0568533	0.0611211	0.053621	0.0607857
	0.0608701	0.0567902	0.0610982	0.0536269	0.0606406
	0.0608284	0.056724	0.0610814	0.0536495	0.0604951
	0.0607726	0.056655	0.0610679	0.0536863	0.0603574
	0.060709	0.056587	0.0610572	0.0537294	0.0602321
	0.0606463	0.0565276	0.0610502	0.0537671	0.0601205
	0.0605938	0.0564852	0.0610472	0.0537878	0.0600227
	0.0605586	0.0564657	0.0610455	0.0537835	0.0599404
	0.0605444	0.0564706	0.0610384	0.053751	0.0598751
	0.0605487	0.0564983	0.0610186	0.0536932	0.0598262
	0.0605629	0.0565452	0.060979	0.0536159	0.0597881
	0.0605759	0.0566057	0.0609148	0.0535264	0.0597537
	0.0605769	0.0566739	0.0608264	0.0534318	0.0597182
	0.0605606	0.0567421	0.0607204	0.0533389	0.059684
	0.0605267	0.0568025	0.060612	0.0532522	0.0596573
	0.0604772	0.0568488	0.0605194	0.0531755	0.0596435
	0.0604147	0.056877	0.0604596	0.0531105	0.059645
	0.060343	0.0568848	0.0604436	0.0530587	0.0596642
	0.0602674	0.0568728	0.0604756	0.0530202	0.0597064
	0.0601946	0.0568442	0.06055	0.0529953	0.059778
	0.0601297	0.0568058	0.0606534	0.0529822	0.0598823
	0.0600749	0.056767	0.0607644	0.0529793	0.0600156
	0.0600299	0.056739	0.0608599	0.0529852	0.0601694
	0.0599939	0.0567316	0.0609211	0.0529997	0.0603338
	0.0599701	0.0567519	0.0609368	0.0530232	0.0604992
	0.0599629	0.0568021	0.0609058	0.0530572	0.0606538
	0.0599773	0.0568787	0.0608353	0.0531042	0.0607827
	0.0600139	0.056973	0.0607364	0.0531655	0.0608712
	0.0600688	0.0570719	0.0606221	0.0532402	0.0609105
	0.0601356	0.057161	0.0605036	0.0533209	0.0608993
	0.0602093	0.057229	0.0603904	0.0533971	0.0608442
	0.0602859	0.0572681	0.0602899	0.0534565	0.0607581
	0.06036	0.057276	0.0602065	0.0534858	0.0606575
	0.0604238	0.0572536	0.0601438	0.0534735	0.0605623
	0.0604684	0.0572049	0.0601034	0.0534114	0.0604912
	0.0604881	0.0571373	0.060086	0.0532997	0.0604572
	0.0604831	0.0570604	0.0600921	0.0531485	0.0604643
	0.060457	0.0569814	0.0601205	0.0529766	0.0605069
	0.060413	0.0569057	0.0601695	0.0528049	0.0605719
	0.0603543	0.0568375	0.0602347	0.0526526	0.0606417
	0.0602864	0.0567834	0.0603072	0.0525345	0.0607005
	0.0602197	0.0567508	0.0603754	0.0524599	0.0607395
	0.0601693	0.0567449	0.0604268	0.052431	0.0607589
	0.0601467	0.0567661	0.060453	0.052442	0.0607665
	0.0601569	0.056811	0.060451	0.0524825	0.0607739
	0.0601976	0.0568758	0.0604234	0.052541	0.0607927
	0.060264	0.0569557	0.0603731	0.0526081	0.0608324
	0.0603486	0.0570423	0.0603053	0.0526764	0.0608981
	0.0604415	0.0571225	0.0602275	0.0527395	0.0609873
	0.0605308	0.0571837	0.0601494	0.0527932	0.06109
	0.0606035	0.0572189	0.0600808	0.0528375	0.0611891
	0.0606528	0.0572282	0.0600277	0.052875	0.0612666
	0.0606779	0.0572161	0.0599941	0.0529092	0.0613102
	0.0606823	0.057188	0.0599804	0.052942	0.0613154
	0.0606705	0.0571499	0.0599868	0.0529744	0.0612853
	0.0606468	0.0571089	0.060011	0.0530073	0.061228
	0.0606149	0.0570727	0.0600492	0.0530425	0.0611531
	0.0605785	0.0570464	0.0600979	0.0530808	0.0610703
	0.0605389	0.0570294	0.0601538	0.0531211	0.0609888
	0.0604955	0.0570182	0.0602126	0.0531604	0.0609164
	0.0604464	0.0570076	0.0602693	0.0531944	0.0608567
	0.0603918	0.0569946	0.0603193	0.0532189	0.0608095
	0.0603351	0.0569771	0.0603614	0.0532317	0.0607687
	0.0602823	0.0569542	0.0603989	0.0532339	0.0607265
	0.0602413	0.0569268	0.0604367	0.0532295	0.0606776
	0.0602196	0.0568965	0.0604772	0.0532231	0.0606226
	0.0602229	0.0568654	0.0605201	0.0532184	0.0605665
	0.0602547	0.0568349	0.0605646	0.0532173	0.0605154
	0.0603146	0.0568052	0.0606133	0.05322	0.0604735
	0.0603974	0.0567781	0.0606689	0.0532267	0.0604444
	0.0604945	0.0567547	0.0607321	0.0532357	0.0604333
	0.0605948	0.0567358	0.0607987	0.0532414	0.0604448
	0.060687	0.0567206	0.0608627	0.0532382	0.0604796
	0.060761	0.0567082	0.0609194	0.0532231	0.0605307
	0.0608092	0.0567	0.0609676	0.0531989	0.0605862
	0.0608257	0.0566999	0.0610058	0.0531727	0.0606355
	0.0608104	0.0567103	0.0610327	0.0531532	0.0606751
	0.0607669	0.0567315	0.061047	0.0531479	0.0607064
	0.0607012	0.0567615	0.0610513	0.0531632	0.0607328
	0.0606191	0.0567984	0.0610531	0.053203	0.0607567
	0.0605265	0.056841	0.0610612	0.0532676	0.060781
	0.0604298	0.0568879	0.0610817	0.0533521	0.060811
	0.0603383	0.0569346	0.0611166	0.0534471	0.0608536
	0.06026	0.0569738	0.0611651	0.0535422	0.0609106
	0.0601986	0.0569985	0.0612236	0.0536289	0.0609757
	0.0601547	0.0570045	0.0612853	0.0536999	0.0610363
	0.0601286	0.0569922	0.06134	0.0537484	0.0610785
	0.0601233	0.0569656	0.0613742	0.0537702	0.0610931
	0.0601422	0.0569319	0.0613757	0.0537654	0.0610758
	0.0601842	0.056899	0.0613378	0.0537396	0.061027
	0.0602436	0.0568738	0.0612607	0.0537016	0.0609528
	0.060313	0.0568611	0.0611519	0.0536602	0.0608646
	0.0603873	0.0568604	0.0610245	0.0536203	0.060779
	0.0604635	0.0568688	0.0608948	0.0535848	0.0607142
	0.0605366	0.0568807	0.0607796	0.0535559	0.060685
	0.0605976	0.0568902	0.0606942	0.0535352	0.0606987
	0.0606389	0.0568929	0.06065	0.0535219	0.0607545
	0.0606588	0.0568879	0.0606519	0.0535116	0.0608434
	0.0606632	0.0568799	0.0606978	0.0534983	0.0609511
	0.0606612	0.056878	0.0607776	0.0534782	0.0610624
	0.0606601	0.0568923	0.0608768	0.0534511	0.0611637
	0.0606629	0.0569284	0.0609801	0.0534193	0.0612452
	0.0606736	0.0569843	0.061076	0.0533852	0.0613006
	0.0606962	0.0570533	0.0611577	0.0533506	0.061329
	0.0607332	0.0571264	0.0612219	0.0533178	0.0613337
0	0.0607807	0.0571946	0.0612689	0.0532893	0.0613214
0.00504003	0.0608287	0.0572494	0.0613009	0.053268	0.0612997
0.0100801	0.0608649	0.0572826	0.0613231	0.053256	0.0612731
0.0151201	0.0608819	0.0572893	0.061341	0.0532545	0.0612426
0.0201601	0.06088	0.057271	0.0613587	0.0532642	0.0612081
0.0252002	0.060862	0.0572353	0.0613779	0.0532849	0.0611717
0.0302402	0.0608309	0.057192	0.0613976	0.0533147	0.0611372
0.0352802	0.0607879	0.0571493	0.0614148	0.053349	0.0611104
0.0403203	0.0607383	0.057111	0.0614262	0.0533828	0.0610971
0.0453603	0.0606908	0.0570781	0.06143	0.053409	0.061103
0.0504003	0.0606556	0.0570507	0.0614266	0.0534199	0.0611336
0.0554403	0.0606405	0.0570283	0.0614178	0.0534087	0.0611913
0.0604804	0.0606486	0.057009	0.0614038	0.0533701	0.0612736
0.0655204	0.0606805	0.0569901	0.0613821	0.0533036	0.061375
0.0705604	0.060735	0.0569691	0.0613481	0.0532142	0.0614883
0.0756005	0.0608102	0.0569438	0.0612997	0.0531109	0.0616041
0.0806405	0.0609001	0.0569144	0.0612384	0.0530057	0.0617125
0.0856805	0.0609937	0.0568828	0.0611675	0.0529104	0.0618019
0.0907206	0.0610745	0.0568525	0.0610905	0.0528352	0.0618635
0.0957606	0.0611251	0.0568275	0.0610106	0.0527859	0.0618936
0.100801	0.0611299	0.0568126	0.0609335	0.0527641	0.0618932
0.105841	0.0610807	0.0568109	0.0608658	0.052766	0.061865
0.110881	0.0609778	0.0568251	0.060814	0.0527844	0.0618114
0.115921	0.0608281	0.056858	0.0607794	0.0528108	0.0617359
0.120961	0.0606452	0.0569114	0.0607593	0.0528368	0.0616468
0.126001	0.0604452	0.0569842	0.060749	0.0528559	0.0615553
0.131041	0.0602486	0.0570714	0.0607436	0.0528661	0.0614716
0.136081	0.0600762	0.0571661	0.0607392	0.0528685	0.0614007
0.141121	0.0599456	0.057261	0.0607323	0.0528676	0.0613422
0.146161	0.0598645	0.0573508	0.0607204	0.0528696	0.0612929
0.151201	0.0598311	0.05743	0.0607026	0.0528802	0.0612499
0.156241	0.0598355	0.0574895	0.0606795	0.0529034	0.0612101
0.161281	0.0598668	0.0575199	0.0606512	0.0529399	0.0611704
0.166321	0.0599128	0.0575129	0.0606173	0.0529891	0.0611269
0.171361	0.0599636	0.0574648	0.0605764	0.0530504	0.0610759
0.176401	0.0600113	0.0573756	0.0605274	0.0531209	0.0610159
0.181441	0.0600522	0.0572477	0.0604695	0.053196	0.0609476
0.186481	0.0600889	0.0570882	0.0604029	0.0532696	0.0608743
0.191521	0.060128	0.0569105	0.0603291	0.0533376	0.0608
0.196561	0.0601763	0.0567344	0.0602525	0.0533989	0.0607283
0.201601	0.0602373	0.0565816	0.0601783	0.0534544	0.0606622
0.206641	0.06031	0.0564688	0.0601113	0.0534996	0.0606058
0.211681	0.06039	0.0564049	0.0600528	0.0535251	0.0605652
0.216721	0.0604712	0.0563925	0.0600005	0.0535202	0.0605472
0.221761	0.0605455	0.056429	0.0599516	0.0534796	0.0605578
0.226801	0.0606054	0.0565059	0.0599044	0.0534053	0.060599
0.231841	0.0606452	0.0566086	0.0598592	0.0533029	0.0606691
0.236882	0.0606643	0.0567196	0.0598182	0.0531775	0.060763
0.241922	0.0606681	0.0568241	0.0597861	0.0530363	0.0608742
0.246962	0.060665	0.0569147	0.0597707	0.0528928	0.0609954
0.252002	0.0606629	0.0569908	0.0597823	0.0527646	0.0611201
0.257042	0.0606662	0.057055	0.0598298	0.0526686	0.0612429
0.262082	0.0606752	0.0571089	0.059915	0.0526121	0.061359
0.267122	0.0606878	0.0571508	0.0600304	0.0525948	0.061465
0.272162	0.0606992	0.0571776	0.0601612	0.0526123	0.0615579
0.277202	0.0607023	0.0571866	0.0602905	0.052662	0.0616351
0.282242	0.0606896	0.0571759	0.0604022	0.0527439	0.0616948
0.287282	0.0606562	0.0571454	0.0604861	0.0528559	0.0617339
0.292322	0.0606058	0.0570978	0.060536	0.052994	0.0617522
0.297362	0.0605474	0.0570394	0.0605533	0.0531519	0.0617532
0.302402	0.0604932	0.0569818	0.0605467	0.0533229	0.0617446
0.307442	0.0604541	0.0569393	0.0605294	0.0535005	0.0617396
0.312482	0.0604364	0.0569239	0.0605166	0.0536739	0.0617503
0.317522	0.0604431	0.0569422	0.0605191	0.0538263	0.0617845
0.322562	0.0604712	0.0569917	0.0605418	0.0539374	0.0618421
0.327602	0.0605122	0.0570632	0.0605836	0.0539912	0.0619146
0.332642	0.0605536	0.0571422	0.0606409	0.0539815	0.0619866
0.337682	0.0605825	0.0572119	0.0607091	0.0539137	0.0620376
0.342722	0.0605883	0.0572576	0.0607839	0.0538025	0.0620465
0.347762	0.0605675	0.05727	0.0608616	0.0536682	0.0619943
0.352802	0.0605205	0.0572477	0.0609396	0.0535353	0.0618706
0.357842	0.0604531	0.0571962	0.0610191	0.053429	0.0616795
0.362882	0.0603744	0.057126	0.0611001	0.0533688	0.0614381
0.367922	0.0602966	0.0570487	0.0611811	0.0533629	0.0611747
0.372962	0.0602314	0.056975	0.0612557	0.0534056	0.0609212
0.378002	0.060188	0.0569118	0.0613157	0.0534815	0.0607082
0.383042	0.060171	0.0568627	0.0613529	0.0535692	0.0605604
0.388082	0.0601805	0.0568256	0.061362	0.0536468	0.0604934
0.393123	0.0602136	0.0567959	0.0613388	0.0536937	0.0605108
0.398163	0.0602657	0.0567656	0.061281	0.0536941	0.0606002
0.403203	0.0603331	0.0567281	0.0611888	0.0536414	0.0607386
0.408243	0.0604115	0.0566816	0.0610659	0.0535404	0.0608962
0.413283	0.0604974	0.0566297	0.0609216	0.053404	0.061044
0.418323	0.0605865	0.05658	0.0607697	0.0532497	0.06116
0.423363	0.0606742	0.0565409	0.0606262	0.0530956	0.0612301
0.428403	0.060754	0.0565175	0.0605074	0.0529587	0.0612496
0.433443	0.0608196	0.056512	0.0604263	0.0528523	0.0612251
0.438483	0.0608641	0.0565238	0.0603926	0.0527837	0.0611707
0.443523	0.0608819	0.0565499	0.0604116	0.0527516	0.0611041
0.448563	0.0608687	0.0565828	0.0604823	0.0527487	0.0610406
0.453603	0.0608236	0.0566142	0.0605964	0.052765	0.0609914
0.458643	0.0607476	0.0566363	0.0607364	0.0527914	0.0609639
0.463683	0.0606453	0.0566464	0.0608793	0.0528204	0.0609618
0.468723	0.0605265	0.0566493	0.0610034	0.0528465	0.0609852
0.473763	0.0604055	0.0566534	0.0610939	0.0528675	0.0610293
0.478803	0.0603001	0.0566666	0.0611435	0.0528853	0.0610876
0.483843	0.0602267	0.056694	0.0611511	0.0529057	0.0611533
0.488883	0.0601963	0.0567358	0.0611203	0.0529345	0.0612218
0.493923	0.0602129	0.0567873	0.0610604	0.0529744	0.0612897
0.498963	0.0602751	0.05684	0.0609857	0.0530232	0.0613517
0.504003	0.0603774	0.0568832	0.060913	0.0530771	0.061401
0.509043	0.0605079	0.056907	0.0608536	0.053131	0.0614321
0.514083	0.0606486	0.056907	0.0608115	0.0531811	0.0614426
0.519123	0.0607766	0.0568862	0.060785	0.0532218	0.0614352
0.524163	0.0608723	0.0568554	0.0607696	0.0532466	0.0614139
0.529203	0.0609261	0.0568299	0.0607601	0.0532511	0.0613814
0.534243	0.0609386	0.0568264	0.0607501	0.0532344	0.0613381
0.539283	0.0609154	0.0568592	0.0607329	0.0532011	0.0612838
0.544323	0.060865	0.0569344	0.0607063	0.0531568	0.0612196
0.549364	0.0607972	0.0570475	0.0606744	0.0531062	0.0611476
0.554404	0.060724	0.057183	0.0606474	0.0530523	0.0610693
0.559444	0.060658	0.0573208	0.0606366	0.0529987	0.060986
0.564484	0.0606069	0.0574407	0.0606507	0.0529507	0.0609018
0.569524	0.0605698	0.0575265	0.0606927	0.0529131	0.0608253
0.574564	0.0605399	0.0575669	0.0607611	0.0528898	0.0607684
0.579604	0.0605108	0.0575591	0.0608475	0.0528808	0.0607428
0.584644	0.0604792	0.0575095	0.060939	0.052886	0.0607575
0.589684	0.0604475	0.0574349	0.0610182	0.0529077	0.0608168
0.594724	0.0604214	0.0573571	0.0610696	0.0529495	0.0609191
0.599764	0.0604085	0.0572958	0.0610822	0.0530158	0.0610585
0.604804	0.0604191	0.0572647	0.0610545	0.0531076	0.0612248
0.609844	0.0604618	0.0572709	0.0609918	0.0532204	0.0614057
0.614884	0.0605391	0.0573158	0.0609064	0.0533461	0.0615865
0.619924	0.0606438	0.0573939	0.060813	0.0534734	0.0617522
0.624964	0.0607606	0.0574906	0.0607264	0.0535887	0.0618875
0.630004	0.0608693	0.0575861	0.0606573	0.0536785	0.06198
0.635044	0.0609514	0.0576593	0.06061	0.0537308	0.0620234
0.640084	0.0609945	0.0576936	0.0605815	0.053738	0.0620184
0.645124	0.0609915	0.057679	0.0605646	0.0537003	0.0619722
0.650164	0.0609421	0.0576101	0.0605513	0.0536253	0.0618954
0.655204	0.0608532	0.0574871	0.0605359	0.0535269	0.0618015
0.660244	0.0607376	0.0573178	0.0605159	0.0534218	0.0617074
0.665284	0.0606129	0.0571194	0.0604932	0.053324	0.0616305
0.670324	0.0604954	0.0569148	0.0604725	0.0532433	0.0615844
0.675364	0.0603945	0.056726	0.0604616	0.0531832	0.0615758
0.680404	0.060313	0.0565695	0.0604697	0.0531418	0.0616002
0.685444	0.060249	0.056456	0.0604996	0.0531155	0.0616481
0.690484	0.0602	0.0563934	0.0605455	0.0531	0.0617073
0.695524	0.060165	0.0563861	0.0605929	0.0530916	0.0617643
0.700564	0.0601439	0.0564318	0.0606254	0.0530887	0.0618061
0.705605	0.0601372	0.0565215	0.0606317	0.0530915	0.0618213
0.710645	0.0601456	0.0566405	0.0606074	0.0531025	0.0618035
0.715685	0.0601706	0.0567766	0.0605554	0.0531251	0.0617519
0.720725	0.0602124	0.0569209	0.0604843	0.0531608	0.0616714
0.725765	0.060269	0.0570674	0.0604095	0.0532068	0.0615684
0.730805	0.0603343	0.05721	0.0603508	0.0532555	0.06145
0.735845	0.0603998	0.0573411	0.0603291	0.0532973	0.061324
0.740885	0.0604567	0.0574535	0.0603589	0.0533249	0.0611964
0.745925	0.0604979	0.0575418	0.0604436	0.0533347	0.0610716
0.750965	0.0605199	0.0576011	0.0605744	0.0533266	0.0609529
0.756005	0.0605235	0.0576284	0.0607323	0.0533016	0.060844
0.761045	0.0605121	0.0576216	0.0608943	0.0532627	0.0607494
0.766085	0.0604902	0.0575827	0.0610389	0.0532162	0.0606743
0.771125	0.0604615	0.0575187	0.0611512	0.0531722	0.0606214
0.776165	0.060429	0.0574396	0.061223	0.0531414	0.0605903
0.781205	0.060395	0.0573573	0.061252	0.0531319	0.0605806
0.786245	0.0603621	0.057284	0.0612409	0.0531469	0.0605926
0.791285	0.0603323	0.0572311	0.0611977	0.0531849	0.0606262
0.796325	0.0603073	0.0572041	0.0611351	0.0532412	0.0606765
0.801365	0.060289	0.0572036	0.0610671	0.0533071	0.0607338
0.806405	0.0602804	0.057222	0.0610034	0.0533691	0.0607869
0.811445	0.0602847	0.0572473	0.0609485	0.0534127	0.0608287
0.816485	0.0603028	0.057267	0.0609021	0.0534259	0.0608581
0.821525	0.0603317	0.0572706	0.0608647	0.053403	0.0608778
0.826565	0.0603644	0.0572516	0.0608379	0.0533449	0.0608899
0.831605	0.0603913	0.057209	0.0608238	0.0532578	0.0608964
0.836645	0.0604025	0.0571472	0.0608225	0.0531532	0.0609003
0.841685	0.0603904	0.0570754	0.0608316	0.0530471	0.0609062
0.846725	0.0603503	0.0570051	0.0608482	0.0529584	0.0609183
0.851765	0.0602814	0.0569476	0.0608711	0.0529018	0.0609371
0.856805	0.0601889	0.0569125	0.0609007	0.052885	0.0609588
0.861846	0.0600843	0.0569052	0.0609405	0.052908	0.0609771
0.866886	0.0599821	0.0569262	0.0609922	0.0529658	0.0609867
0.871926	0.0598951	0.056971	0.0610554	0.0530502	0.060986
0.876966	0.0598307	0.0570313	0.0611277	0.0531504	0.060977
0.882006	0.0597888	0.0570995	0.0612054	0.0532528	0.0609638
0.887046	0.0597658	0.0571683	0.061284	0.053346	0.06095
0.892086	0.059755	0.0572308	0.0613566	0.053422	0.0609408
0.897126	0.059748	0.0572809	0.0614122	0.0534765	0.0609401
0.902166	0.0597374	0.0573116	0.0614381	0.0535082	0.060952
0.907206	0.0597203	0.0573188	0.0614228	0.0535167	0.0609779
0.912246	0.0597	0.0573026	0.0613595	0.0535034	0.0610171
0.917286	0.059687	0.0572669	0.0612471	0.0534713	0.0610666
0.922326	0.0596951	0.0572183	0.0610911	0.0534241	0.0611233
0.927366	0.0597358	0.0571659	0.0609049	0.0533659	0.0611847
0.932406	0.059816	0.0571184	0.0607073	0.0533021	0.0612497
0.937446	0.0599364	0.0570838	0.0605203	0.0532386	0.0613157
0.942486	0.0600903	0.0570681	0.0603642	0.0531811	0.0613796
0.947526	0.0602649	0.057072	0.0602524	0.0531333	0.0614364
0.952566	0.0604422	0.0570913	0.0601904	0.0530964	0.0614803
0.957606	0.0606018	0.0571163	0.0601754	0.053071	0.0615064
0.962646	0.0607259	0.0571347	0.0601981	0.0530591	0.0615124
0.967686	0.0608033	0.0571337	0.0602437	0.0530622	0.0615006
0.972726	0.0608301	0.057103	0.0602976	0.0530808	0.0614748
0.977766	0.060808	0.0570374	0.0603486	0.0531157	0.0614404
0.982806	0.0607422	0.0569381	0.0603923	0.0531675	0.0614025
0.987846	0.0606421	0.0568129	0.0604308	0.0532367	0.0613675
0.992886	0.0605192	0.0566733	0.0604699	0.0533221	0.0613418
0.997926	0.0603871	0.056533	0.0605161	0.0534184	0.061329
1.00297	0.0602569	0.0564061	0.0605738	0.0535179	0.0613269
1.00801	0.0601362	0.0563043	0.0606443	0.0536136	0.0613276
1.01305	0.0600306	0.0562371	0.0607259	0.0536997	0.0613235
1.01809	0.0599446	0.0562095	0.0608144	0.0537719	0.0613117
1.02313	0.0598822	0.0562215	0.0609028	0.0538265	0.0612953
1.02817	0.0598445	0.0562698	0.0609812	0.0538615	0.0612793
1.03321	0.059831	0.056351	0.0610393	0.0538769	0.0612666
1.03825	0.05984	0.0564609	0.0610696	0.0538755	0.0612602
1.04329	0.0598704	0.0565928	0.0610687	0.0538599	0.0612644
1.04833	0.0599208	0.0567375	0.0610378	0.05383	0.0612856
1.05337	0.0599898	0.0568836	0.0609794	0.0537857	0.061328
1.05841	0.0600746	0.0570233	0.0608984	0.0537278	0.06139
1.06345	0.0601754	0.0571526	0.0608018	0.0536591	0.0614627
1.06849	0.060293	0.0572673	0.0607009	0.053585	0.0615351
1.07353	0.0604242	0.0573608	0.0606107	0.0535111	0.0615971
1.07857	0.0605608	0.0574261	0.060546	0.053444	0.061642
1.08361	0.060691	0.0574597	0.0605177	0.053392	0.0616659
1.08865	0.0608027	0.0574641	0.0605319	0.0533624	0.0616676
1.09369	0.0608873	0.0574428	0.0605858	0.053359	0.0616486
1.09873	0.0609383	0.0573956	0.0606701	0.0533796	0.0616143
1.10377	0.0609508	0.0573187	0.0607679	0.053416	0.0615734
1.10881	0.0609226	0.0572109	0.0608598	0.0534585	0.0615356
1.11385	0.0608569	0.0570798	0.0609274	0.0534984	0.061508
1.11889	0.0607639	0.0569398	0.0609574	0.0535286	0.0614921
1.12393	0.0606578	0.0568063	0.0609425	0.0535432	0.0614822
1.12897	0.0605538	0.05669	0.0608844	0.0535369	0.0614685
1.13401	0.0604635	0.0565977	0.0607927	0.0535067	0.0614414
1.13905	0.0603931	0.0565358	0.0606831	0.0534535	0.0613948
1.14409	0.0603473	0.05651	0.0605734	0.0533826	0.0613302
1.14913	0.0603283	0.0565243	0.0604792	0.0532994	0.0612551
1.15417	0.0603373	0.0565768	0.060411	0.0532071	0.0611827
1.15921	0.060373	0.0566568	0.0603758	0.0531083	0.0611296
1.16425	0.0604274	0.0567502	0.0603771	0.0530071	0.061114
1.16929	0.0604869	0.0568438	0.0604142	0.0529117	0.0611478
1.17433	0.0605365	0.0569297	0.0604823	0.0528327	0.0612346
1.17937	0.0605648	0.0570045	0.0605726	0.0527787	0.0613668
1.18441	0.0605639	0.0570657	0.0606728	0.0527544	0.0615258
1.18945	0.0605301	0.0571092	0.0607705	0.0527613	0.0616886
1.19449	0.0604617	0.0571296	0.0608523	0.0527973	0.0618327
1.19953	0.0603614	0.0571267	0.0609061	0.0528582	0.0619395
1.20457	0.0602401	0.0571073	0.060924	0.0529357	0.0619983
1.20961	0.0601162	0.0570819	0.0609014	0.0530209	0.0620074
1.21465	0.0600083	0.0570589	0.0608392	0.0531056	0.061974
1.21969	0.0599321	0.0570391	0.0607424	0.0531844	0.061913
1.22473	0.0598968	0.0570198	0.0606192	0.0532547	0.0618423
1.22977	0.0599071	0.0569975	0.0604813	0.0533157	0.0617782
1.23481	0.0599641	0.0569711	0.0603426	0.0533678	0.0617299
1.23985	0.0600633	0.056939	0.0602175	0.0534126	0.061699
1.24489	0.0601947	0.0568973	0.0601194	0.0534511	0.0616797
1.24993	0.0603444	0.0568414	0.0600584	0.0534813	0.061661
1.25497	0.0604994	0.0567719	0.0600405	0.053499	0.0616288
1.26001	0.0606472	0.0566975	0.0600709	0.0535004	0.0615693
1.26505	0.0607769	0.0566322	0.0601513	0.053485	0.0614736
1.27009	0.060878	0.0565889	0.0602796	0.0534567	0.0613411
1.27513	0.0609431	0.0565736	0.0604456	0.053422	0.0611832
1.28017	0.0609726	0.0565844	0.060631	0.0533861	0.0610183
1.28521	0.0609738	0.0566151	0.0608147	0.0533519	0.060868
1.29025	0.0609575	0.0566577	0.0609781	0.0533197	0.060753
1.29529	0.0609341	0.0567044	0.0611081	0.0532876	0.0606903
1.30033	0.0609127	0.0567456	0.0611963	0.0532526	0.0606901
1.30537	0.0609016	0.0567728	0.0612398	0.053212	0.0607529
1.31041	0.0609078	0.0567805	0.0612411	0.0531612	0.0608675
1.31545	0.0609343	0.0567694	0.0612113	0.0530975	0.061012
1.32049	0.0609761	0.0567457	0.0611668	0.0530226	0.0611612
1.32553	0.0610248	0.0567169	0.0611237	0.0529451	0.0612915
1.33057	0.0610722	0.056688	0.0610932	0.0528794	0.0613844
1.33561	0.0611142	0.056663	0.0610795	0.0528399	0.0614279
1.34065	0.0611485	0.0566459	0.0610829	0.0528347	0.0614196
1.34569	0.0611725	0.0566422	0.0611026	0.052863	0.0613647
1.35073	0.0611825	0.0566584	0.0611351	0.0529175	0.0612789
1.35577	0.0611758	0.0566979	0.0611728	0.052988	0.0611824
1.36081	0.0611517	0.0567587	0.0612042	0.0530634	0.0610968
1.36585	0.0611088	0.0568358	0.0612189	0.0531318	0.0610399
1.37089	0.0610441	0.0569209	0.0612103	0.0531821	0.0610241
1.37593	0.0609537	0.0570053	0.0611772	0.0532081	0.0610523
1.38097	0.0608384	0.0570802	0.0611195	0.0532116	0.0611184
1.38601	0.060707	0.0571393	0.0610378	0.0532016	0.0612078
1.39105	0.0605746	0.0571786	0.0609365	0.0531892	0.0613021
1.39609	0.0604577	0.0571979	0.0608265	0.0531818	0.0613818
1.40113	0.0603705	0.057201	0.0607237	0.0531832	0.0614303
1.40617	0.0603247	0.057194	0.0606428	0.0531933	0.0614359
1.41121	0.0603281	0.0571833	0.0605924	0.0532096	0.0613955
1.41625	0.0603825	0.057174	0.060574	0.0532256	0.0613151
1.42129	0.0604804	0.0571668	0.0605845	0.0532322	0.0612093
1.42633	0.0606064	0.0571585	0.0606191	0.053221	0.0610968
1.43137	0.0607406	0.0571437	0.060668	0.0531887	0.0609965
1.43641	0.0608646	0.0571169	0.0607176	0.053138	0.0609238
1.44145	0.0609628	0.0570758	0.0607506	0.0530756	0.0608904
1.44649	0.0610248	0.0570209	0.0607535	0.0530097	0.0609014
1.45153	0.0610447	0.056956	0.0607195	0.0529481	0.0609547
1.45657	0.0610235	0.0568862	0.0606511	0.0528995	0.0610395
1.46161	0.0609695	0.056818	0.0605558	0.0528727	0.0611412
1.46665	0.0608959	0.0567577	0.0604456	0.0528745	0.0612422
1.47169	0.0608173	0.0567116	0.0603356	0.0529059	0.0613261
1.47673	0.0607473	0.0566849	0.0602428	0.0529625	0.0613797
1.48177	0.0606979	0.05668	0.0601832	0.0530354	0.0613947
1.48681	0.0606773	0.0566954	0.0601688	0.0531149	0.0613705
1.49185	0.060688	0.0567267	0.0602045	0.0531934	0.061317
1.49689	0.0607258	0.0567685	0.0602872	0.0532645	0.0612516
1.50193	0.0607806	0.0568152	0.0604077	0.0533221	0.0611957
1.50697	0.0608409	0.0568629	0.0605529	0.0533618	0.0611681
1.51201	0.0608969	0.0569079	0.0607081	0.0533831	0.0611805
1.51705	0.0609411	0.0569486	0.0608591	0.0533908	0.061234
1.52209	0.0609681	0.0569851	0.0609942	0.0533939	0.0613194
1.52713	0.0609753	0.0570175	0.0611068	0.0534009	0.0614168
1.53217	0.0609628	0.0570467	0.0611955	0.0534165	0.0614994
1.53721	0.0609343	0.0570727	0.0612631	0.0534425	0.0615403
1.54225	0.0608938	0.057094	0.0613139	0.0534787	0.0615197
1.54729	0.0608447	0.0571082	0.0613517	0.0535238	0.0614287
1.55233	0.060788	0.0571113	0.0613781	0.0535764	0.0612736
1.55737	0.0607256	0.0570985	0.0613936	0.0536329	0.061073
1.56241	0.0606612	0.0570682	0.0613979	0.0536884	0.0608552
1.56745	0.0605998	0.0570228	0.0613909	0.0537392	0.0606517
1.57249	0.0605477	0.0569687	0.0613709	0.0537831	0.0604897
1.57753	0.0605114	0.0569149	0.061336	0.0538207	0.0603861
1.58257	0.0604967	0.0568711	0.061285	0.0538536	0.0603455
1.58761	0.0605062	0.0568441	0.0612202	0.0538836	0.0603606
1.59265	0.0605376	0.0568375	0.0611488	0.0539097	0.0604164
1.59769	0.0605819	0.0568512	0.0610784	0.0539285	0.0604932
1.60273	0.0606273	0.05688	0.0610158	0.0539342	0.0605718
1.60777	0.0606622	0.0569156	0.0609643	0.0539198	0.0606373
1.61281	0.0606766	0.0569455	0.0609247	0.0538801	0.0606826
1.61785	0.060666	0.0569573	0.0608957	0.0538119	0.0607085
1.62289	0.0606303	0.0569417	0.0608752	0.0537156	0.0607193
1.62793	0.0605762	0.0568956	0.0608602	0.053595	0.06072
1.63297	0.0605142	0.0568226	0.0608451	0.0534569	0.0607133
1.63801	0.0604567	0.0567323	0.0608248	0.0533106	0.0607001
1.64305	0.0604125	0.0566362	0.060797	0.0531658	0.0606795
1.64809	0.060387	0.0565469	0.060762	0.0530296	0.060651
1.65313	0.0603805	0.0564763	0.0607244	0.0529044	0.0606148
1.65817	0.0603911	0.0564344	0.0606897	0.052789	0.060573
1.66321	0.0604148	0.0564258	0.0606629	0.0526803	0.060532
1.66825	0.0604484	0.0564473	0.0606482	0.0525767	0.0605018
1.67329	0.0604898	0.0564889	0.0606501	0.0524782	0.0604947
1.67833	0.0605395	0.0565374	0.0606725	0.0523871	0.0605222
1.68337	0.0605994	0.0565804	0.060716	0.0523084	0.0605924
1.68841	0.060671	0.0566098	0.060776	0.0522489	0.0607079
1.69345	0.0607543	0.0566207	0.0608416	0.0522163	0.0608642
1.69849	0.0608472	0.0566118	0.0608987	0.0522163	0.061049
1.70353	0.0609434	0.0565845	0.0609328	0.05225	0.0612444
1.70857	0.0610341	0.0565438	0.0609313	0.0523147	0.0614297
1.71361	0.0611077	0.0564976	0.0608848	0.0524039	0.0615857
1.71865	0.0611549	0.0564534	0.0607877	0.0525078	0.0616982
1.72369	0.0611721	0.0564153	0.0606434	0.0526145	0.0617595
1.72873	0.0611612	0.0563834	0.0604669	0.0527133	0.0617685
1.73377	0.0611297	0.0563546	0.0602837	0.0527961	0.0617313
1.73881	0.0610891	0.0563259	0.0601232	0.0528595	0.0616607
1.74385	0.0610527	0.0562967	0.0600096	0.0529021	0.0615745
1.74889	0.0610328	0.0562678	0.0599573	0.0529221	0.0614895
1.75393	0.0610373	0.0562402	0.0599683	0.0529189	0.0614189
1.75897	0.0610675	0.0562149	0.0600348	0.0528949	0.0613687
1.76401	0.0611188	0.0561955	0.0601385	0.0528569	0.06134
1.76905	0.0611805	0.056188	0.0602564	0.0528136	0.0613302
1.77409	0.0612376	0.0561987	0.0603628	0.0527733	0.0613335
1.77913	0.0612738	0.0562313	0.0604376	0.0527427	0.0613426
1.78417	0.0612766	0.0562852	0.0604714	0.0527279	0.0613498
1.78921	0.061241	0.0563576	0.0604656	0.0527358	0.0613506
1.79425	0.0611689	0.0564456	0.0604311	0.0527714	0.0613459
1.79929	0.0610652	0.0565444	0.060383	0.0528365	0.0613399
1.80433	0.0609358	0.0566452	0.0603351	0.0529273	0.0613367
1.80937	0.0607885	0.0567362	0.0602976	0.0530354	0.0613383
1.81441	0.0606352	0.056806	0.0602736	0.0531497	0.0613431
1.81945	0.0604898	0.0568478	0.0602617	0.0532598	0.0613485
1.82449	0.0603631	0.0568616	0.0602579	0.053357	0.0613517
1.82953	0.0602606	0.0568511	0.0602586	0.0534345	0.0613477
1.83457	0.060185	0.0568214	0.0602612	0.0534888	0.0613305
1.83961	0.0601397	0.0567806	0.0602634	0.0535199	0.0612966
1.84465	0.0601307	0.056739	0.0602644	0.0535316	0.0612496
1.84969	0.0601603	0.0567079	0.0602656	0.0535307	0.0612014
1.85473	0.0602247	0.0566971	0.0602708	0.053525	0.061166
1.85977	0.0603126	0.0567082	0.0602829	0.0535213	0.0611539
1.86481	0.0604095	0.0567366	0.0603033	0.0535221	0.0611704
1.86985	0.0605025	0.0567736	0.0603298	0.0535266	0.0612176
1.87489	0.0605798	0.0568113	0.0603595	0.0535309	0.0612962
1.87993	0.0606336	0.0568449	0.0603914	0.0535297	0.0614009
1.88497	0.0606596	0.056872	0.0604268	0.0535184	0.0615199
1.89001	0.0606588	0.0568931	0.0604703	0.0534945	0.0616342
1.89505	0.060638	0.0569106	0.0605267	0.0534582	0.0617264
1.90009	0.0606115	0.0569299	0.0605998	0.0534129	0.0617883
1.90513	0.0605968	0.0569584	0.0606925	0.0533648	0.0618225
1.91017	0.0606109	0.0570014	0.0608045	0.053322	0.0618407
1.91521	0.0606645	0.0570621	0.0609344	0.0532939	0.0618581
1.92025	0.0607599	0.0571404	0.0610759	0.0532888	0.0618897
1.92529	0.0608941	0.0572351	0.0612187	0.0533137	0.0619497
1.93033	0.0610629	0.0573441	0.0613503	0.0533714	0.0620484
1.93537	0.0612629	0.0574639	0.0614591	0.0534613	0.0621911
1.94041	0.0614898	0.0575909	0.0615391	0.0535779	0.0623734
1.94545	0.0617364	0.0577237	0.0615903	0.0537127	0.0625801
1.95049	0.0619922	0.0578661	0.0616163	0.053858	0.06279
1.95553	0.062249	0.0580245	0.0616237	0.0540081	0.0629836
1.96057	0.0625022	0.0582051	0.0616244	0.0541622	0.06315
1.96561	0.062749	0.0584126	0.0616354	0.054324	0.0632921
1.97065	0.0629875	0.0586538	0.0616787	0.0545022	0.0634235
1.97569	0.0632187	0.0589391	0.0617784	0.0547124	0.0635677
1.98073	0.0634534	0.0592825	0.0619588	0.0549772	0.0637565
1.98577	0.0637145	0.0596974	0.0622423	0.0553222	0.0640251
1.99081	0.0640341	0.060194	0.062648	0.0557687	0.0644052
1.99585	0.0644422	0.0607767	0.0631873	0.0563262	0.0649147
2.00089	0.0649573	0.0614428	0.0638592	0.0569867	0.0655507
2.00593	0.0655827	0.0621789	0.0646452	0.0577236	0.0662869
2.01097	0.0663009	0.0629567	0.0655063	0.0584939	0.0670757
2.01601	0.0670731	0.0637327	0.0663859	0.0592431	0.0678539
2.02105	0.0678407	0.0644527	0.067217	0.0599105	0.0685514
2.02609	0.0685298	0.0650581	0.0679325	0.0604383	0.0691015
2.03113	0.0690664	0.065496	0.0684766	0.060782	0.0694532
2.03617	0.0693921	0.0657284	0.0688122	0.0609209	0.0695801
2.04121	0.0694754	0.0657393	0.0689238	0.0608611	0.0694831
2.04625	0.0693162	0.0655381	0.0688203	0.0606315	0.0691874
2.05129	0.0689425	0.0651554	0.0685341	0.0602744	0.0687366
2.05633	0.0684047	0.0646363	0.0681153	0.0598371	0.0681853
2.06137	0.0677644	0.0640319	0.0676211	0.0593653	0.0675909
2.06641	0.0670883	0.063394	0.0671029	0.0588983	0.0670038
2.07145	0.0664363	0.0627681	0.0665996	0.0584633	0.0664587
2.07649	0.065853	0.0621891	0.0661367	0.0580746	0.0659742
2.08153	0.0653624	0.0616781	0.0657279	0.0577346	0.065556
2.08657	0.0649686	0.061245	0.0653771	0.0574408	0.0652039
2.09161	0.0646627	0.0608925	0.0650779	0.0571913	0.0649137
2.09665	0.064429	0.06062	0.0648176	0.0569866	0.0646774
2.10169	0.0642503	0.0604244	0.0645822	0.056827	0.0644841
2.10673	0.0641085	0.0602981	0.0643632	0.056711	0.0643222
2.11177	0.063988	0.0602289	0.0641586	0.0566343	0.0641858
2.11681	0.0638781	0.0601993	0.0639715	0.0565894	0.0640726
2.12185	0.0637756	0.0601888	0.0638076	0.0565668	0.0639808
2.12689	0.0636806	0.0601784	0.0636745	0.0565564	0.0639072
2.13193	0.0635937	0.0601536	0.0635811	0.0565486	0.0638476
2.13697	0.0635118	0.0601058	0.0635345	0.0565355	0.0638005
2.14201	0.0634315	0.0600325	0.0635379	0.0565124	0.0637683
2.14705	0.0633511	0.0599372	0.0635868	0.0564773	0.0637545
2.15209	0.0632706	0.0598304	0.0636699	0.0564318	0.0637589
2.15713	0.0631892	0.0597235	0.0637711	0.0563807	0.0637779
2.16217	0.0631056	0.0596263	0.0638742	0.0563286	0.0638049
2.16721	0.0630202	0.0595415	0.063963	0.0562779	0.0638332
2.17225	0.0629377	0.0594652	0.0640248	0.0562283	0.0638579
2.17729	0.0628682	0.0593907	0.0640508	0.0561773	0.0638762
2.18233	0.0628232	0.0593141	0.0640378	0.0561247	0.0638877
2.18737	0.0628113	0.0592352	0.0639916	0.0560736	0.0638967
2.19241	0.0628367	0.0591585	0.0639254	0.05603	0.0639103
2.19745	0.0629021	0.0590935	0.0638571	0.0560023	0.0639376
2.20249	0.0630098	0.0590555	0.0638057	0.0560004	0.0639874
2.20753	0.0631618	0.0590648	0.0637902	0.0560371	0.0640671
2.21257	0.0633574	0.0591428	0.06383	0.0561261	0.0641829
2.21761	0.0635931	0.0593077	0.0639457	0.0562813	0.0643394
2.22265	0.0638669	0.0595716	0.0641548	0.056513	0.0645406
2.22769	0.0641817	0.0599412	0.0644692	0.0568266	0.0647897
2.23273	0.0645477	0.0604189	0.0648908	0.0572203	0.0650907
2.23777	0.0649765	0.0610022	0.0654138	0.0576863	0.0654488
2.24281	0.0654751	0.0616792	0.0660238	0.0582104	0.0658687
2.24785	0.0660411	0.0624274	0.0666997	0.0587728	0.0663493
2.25289	0.0666616	0.0632121	0.0674103	0.059348	0.0668797
2.25793	0.0673123	0.0639926	0.0681175	0.0599062	0.0674362
2.26297	0.0679595	0.0647251	0.0687778	0.0604159	0.0679846
2.26801	0.0685608	0.0653668	0.0693482	0.0608493	0.0684856
2.27305	0.0690714	0.0658781	0.0697902	0.0611844	0.0689004
2.27809	0.0694497	0.0662263	0.0700749	0.0614067	0.0691935
2.28313	0.0696651	0.0663921	0.0701853	0.0615067	0.069337
2.28817	0.0697032	0.0663736	0.0701189	0.061483	0.0693182
2.29321	0.0695675	0.0661876	0.0698885	0.0613442	0.069143
2.29825	0.0692777	0.0658631	0.0695203	0.0611104	0.0688364
2.30329	0.0688657	0.0654358	0.0690502	0.0608097	0.0684361
2.30833	0.0683697	0.0649419	0.0685213	0.0604721	0.0679853
2.31337	0.0678304	0.0644164	0.067977	0.0601249	0.0675277
2.31841	0.0672863	0.0638901	0.0674565	0.0597895	0.067104
2.32345	0.0667702	0.0633883	0.0669873	0.0594818	0.0667451
2.32849	0.0663066	0.062929	0.0665828	0.0592085	0.0664654
2.33353	0.0659118	0.0625213	0.0662446	0.0589679	0.0662631
2.33857	0.0655938	0.0621683	0.0659659	0.0587507	0.0661229
2.34361	0.0653517	0.0618681	0.0657362	0.0585433	0.0660253
2.34866	0.0651767	0.0616162	0.0655436	0.0583312	0.0659509
2.3537	0.0650516	0.061405	0.0653778	0.0581067	0.0658789
2.35874	0.064955	0.0612251	0.0652317	0.0578711	0.0657904
2.36378	0.0648656	0.0610657	0.0651024	0.0576361	0.0656743
2.36882	0.0647649	0.0609174	0.0649905	0.0574183	0.0655314
2.37386	0.0646377	0.0607754	0.0648965	0.057231	0.0653733
2.3789	0.064475	0.0606391	0.0648188	0.0570807	0.0652148
2.38394	0.0642772	0.0605105	0.064752	0.0569672	0.065065
2.38898	0.0640552	0.0603923	0.0646875	0.0568856	0.0649268
2.39402	0.0638263	0.060287	0.0646142	0.0568249	0.0648004
2.39906	0.0636085	0.0601963	0.0645227	0.056767	0.0646833
2.4041	0.0634121	0.0601213	0.0644088	0.0566909	0.0645711
2.40914	0.0632413	0.0600601	0.0642759	0.056579	0.0644562
2.41418	0.0630968	0.060007	0.0641332	0.0564271	0.0643307
2.41922	0.0629785	0.0599549	0.0639907	0.0562439	0.0641918
2.42426	0.0628845	0.0598994	0.063856	0.0560478	0.0640433
2.4293	0.06281	0.0598419	0.0637324	0.0558609	0.0638938
2.43434	0.0627497	0.0597894	0.063622	0.0557059	0.0637513
2.43938	0.0627024	0.0597487	0.0635245	0.0556038	0.0636204
2.44442	0.062674	0.0597252	0.0634384	0.0555714	0.0635029
2.44946	0.0626739	0.0597214	0.0633594	0.0556173	0.0633987
2.4545	0.062709	0.0597392	0.0632866	0.05574	0.0633084
2.45954	0.0627808	0.0597799	0.0632248	0.0559287	0.0632348
2.46458	0.0628864	0.0598436	0.0631876	0.0561674	0.0631838
2.46962	0.0630221	0.059927	0.0631918	0.0564374	0.0631651
2.47466	0.0631872	0.0600252	0.063251	0.05672	0.0631908
2.4797	0.0633821	0.0601346	0.063371	0.0569984	0.0632719
2.48474	0.0636064	0.0602542	0.06355	0.0572576	0.0634148
2.48978	0.0638566	0.0603844	0.0637794	0.0574876	0.0636173
2.49482	0.0641265	0.060525	0.0640449	0.0576835	0.0638685
2.49986	0.0644076	0.060673	0.0643268	0.0578445	0.06415
2.5049	0.0646887	0.0608224	0.0646028	0.0579711	0.0644379
2.50994	0.0649532	0.0609657	0.0648504	0.0580624	0.0647068
2.51498	0.0651774	0.0610937	0.0650506	0.058117	0.0649327
2.52002	0.0653365	0.0611981	0.0651889	0.0581358	0.0650983
2.52506	0.0654117	0.0612725	0.0652567	0.058122	0.0651947
2.5301	0.0653975	0.0613147	0.0652534	0.0580799	0.0652228
2.53514	0.0653041	0.0613263	0.0651871	0.0580121	0.0651914
2.54018	0.0651507	0.0613111	0.065072	0.05792	0.065113
2.54522	0.0649595	0.0612738	0.0649238	0.0578077	0.0649995
2.55026	0.0647517	0.0612199	0.0647591	0.0576838	0.0648622
2.5553	0.0645459	0.0611556	0.0645936	0.0575595	0.0647124
2.56034	0.0643563	0.0610892	0.0644418	0.0574429	0.0645614
2.56538	0.0641889	0.061028	0.0643144	0.0573372	0.0644194
2.57042	0.0640414	0.0609755	0.0642139	0.0572418	0.0642942
2.57546	0.0639071	0.0609315	0.0641345	0.0571583	0.06419
2.5805	0.0637837	0.0608938	0.0640662	0.0570907	0.0641098
2.58554	0.0636756	0.0608605	0.0640013	0.0570419	0.0640558
2.59058	0.0635912	0.0608303	0.0639384	0.0570129	0.0640298
2.59562	0.0635389	0.0608003	0.0638806	0.0570021	0.0640316
2.60066	0.0635249	0.0607661	0.0638339	0.0570065	0.0640566
2.6057	0.0635515	0.0607233	0.0638024	0.0570249	0.0640977
2.61074	0.0636155	0.0606689	0.0637902	0.0570578	0.0641458
2.61578	0.0637056	0.060604	0.0638005	0.0571039	0.0641937
2.62082	0.0638032	0.0605319	0.0638365	0.0571574	0.0642357
2.62586	0.0638872	0.0604563	0.063897	0.0572077	0.0642663
2.6309	0.0639428	0.0603796	0.0639736	0.0572427	0.0642815
2.63594	0.0639651	0.0603024	0.0640515	0.0572521	0.0642782
2.64098	0.0639596	0.0602255	0.0641163	0.0572307	0.0642568
2.64602	0.063939	0.0601519	0.0641582	0.0571749	0.0642216
2.65106	0.0639197	0.0600863	0.0641736	0.0570815	0.0641811
2.6561	0.063918	0.0600336	0.0641622	0.0569504	0.0641436
2.66114	0.0639466	0.0599993	0.064124	0.0567897	0.0641151
2.66618	0.0640127	0.0599903	0.0640618	0.0566176	0.0640978
2.67122	0.0641155	0.0600147	0.0639844	0.05646	0.0640944
2.67626	0.0642483	0.060083	0.0639092	0.0563445	0.0641131
2.6813	0.064403	0.0602085	0.0638621	0.0562962	0.06417
2.68634	0.0645773	0.0604056	0.0638748	0.0563414	0.0642883
2.69138	0.0647814	0.0606903	0.0639843	0.056508	0.0644963
2.69642	0.0650416	0.0610774	0.0642279	0.0568229	0.0648247
2.70146	0.0653928	0.0615773	0.0646384	0.0573026	0.065303
2.7065	0.0658681	0.0621922	0.0652359	0.0579481	0.0659514
2.71154	0.0664877	0.0629124	0.0660213	0.0587417	0.0667701
2.71658	0.0672519	0.0637132	0.0669709	0.0596514	0.0677305
2.72162	0.068137	0.0645539	0.0680347	0.060632	0.0687748
2.72666	0.0690936	0.0653807	0.0691414	0.0616261	0.0698251
2.7317	0.0700517	0.0661323	0.0702062	0.0625659	0.0707955
2.73674	0.0709285	0.0667472	0.0711448	0.0633815	0.0716044
2.74178	0.0716446	0.0671772	0.071886	0.0640122	0.0721854
2.74682	0.0721404	0.0673941	0.0723808	0.0644168	0.0724983
2.75186	0.0723841	0.0673949	0.0726071	0.0645786	0.0725347
2.7569	0.0723757	0.0672006	0.0725709	0.0645048	0.0723193
2.76194	0.0721422	0.0668501	0.0723034	0.0642208	0.0719009
2.76698	0.0717289	0.0663954	0.0718552	0.0637676	0.0713394
2.77202	0.0711896	0.0658933	0.0712857	0.0631957	0.0706942
2.77706	0.0705782	0.0653965	0.0706515	0.0625591	0.0700171
2.7821	0.0699423	0.0649448	0.069999	0.0619068	0.0693489
2.78714	0.0693222	0.064561	0.0693611	0.0612779	0.0687192
2.79218	0.0687477	0.0642522	0.0687586	0.060698	0.0681448
2.79722	0.0682403	0.0640153	0.0682032	0.0601812	0.0676339
2.80226	0.0678124	0.0638383	0.0677007	0.0597328	0.0671887
2.8073	0.0674707	0.0637037	0.0672538	0.0593537	0.0668106
2.81234	0.0672165	0.0635918	0.0668663	0.0590427	0.0665021
2.81738	0.0670435	0.0634852	0.0665432	0.058797	0.0662647
2.82242	0.0669377	0.0633733	0.0662904	0.0586133	0.0660964
2.82746	0.0668776	0.0632494	0.0661107	0.0584865	0.0659896
2.8325	0.0668389	0.0631085	0.0660007	0.0584115	0.0659327
2.83754	0.0668002	0.0629476	0.0659516	0.0583831	0.0659142
2.84258	0.0667461	0.0627676	0.0659497	0.0583955	0.0659252
2.84762	0.0666726	0.0625789	0.0659826	0.0584444	0.0659619
2.85266	0.0665915	0.0623999	0.0660422	0.0585257	0.0660257
2.8577	0.0665325	0.0622557	0.0661288	0.0586394	0.0661251
2.86274	0.0665381	0.0621733	0.0662516	0.0587919	0.0662764
2.86778	0.0666516	0.0621792	0.0664277	0.0589965	0.0665012
2.87282	0.0669077	0.0622988	0.0666783	0.0592707	0.0668204
2.87786	0.0673236	0.0625513	0.0670229	0.0596305	0.0672463
2.8829	0.0678982	0.0629451	0.0674697	0.0600843	0.0677776
2.88794	0.0686096	0.0634694	0.0680121	0.0606285	0.0683964
2.89298	0.0694134	0.0640919	0.0686251	0.0612456	0.0690676
2.89802	0.0702442	0.0647626	0.0692685	0.0619026	0.0697445
2.90306	0.0710262	0.0654246	0.0698926	0.0625543	0.0703749
2.9081	0.0716882	0.0660239	0.0704457	0.0631491	0.0709106
2.91314	0.0721778	0.0665155	0.0708837	0.0636387	0.0713144
2.91818	0.0724704	0.0668651	0.0711777	0.0639861	0.0715662
2.92322	0.0725688	0.0670531	0.0713198	0.0641739	0.0716655
2.92826	0.0724998	0.0670805	0.0713245	0.0642072	0.0716353
2.9333	0.0723103	0.0669733	0.0712243	0.0641141	0.0715182
2.93834	0.0720624	0.0667795	0.0710647	0.063941	0.0713708
2.94338	0.0718253	0.0665587	0.0708968	0.0637464	0.0712525
2.94842	0.0716625	0.0663711	0.0707711	0.0635894	0.0712147
2.95346	0.0716191	0.0662718	0.0707287	0.063522	0.0712955
2.9585	0.0717146	0.0663067	0.0707963	0.0635798	0.0715141
2.96354	0.0719441	0.0665063	0.0709813	0.0637773	0.071868
2.96858	0.0722829	0.066878	0.0712739	0.0641036	0.0723327
2.97362	0.0726925	0.0674003	0.0716491	0.0645257	0.0728629
2.97866	0.0731244	0.0680252	0.0720706	0.0649929	0.0733991
2.9837	0.0735249	0.0686884	0.0724957	0.0654466	0.0738803
2.98874	0.0738447	0.0693204	0.0728795	0.0658297	0.0742521
2.99378	0.0740486	0.0698549	0.0731825	0.0660948	0.0744772
2.99882	0.0741225	0.0702391	0.0733772	0.0662125	0.0745403
3.00386	0.0740716	0.0704417	0.0734534	0.0661764	0.0744504
3.0089	0.0739179	0.0704589	0.073419	0.0660057	0.0742389
3.01394	0.0736957	0.0703179	0.0732991	0.0657432	0.0739574
3.01898	0.0734505	0.0700699	0.0731348	0.0654517	0.0736727
3.02402	0.0732394	0.069785	0.0729857	0.0652106	0.0734614
3.02906	0.0731293	0.0695463	0.0729286	0.0651105	0.0734071
3.0341	0.0731944	0.069448	0.0730532	0.0652456	0.0735936
3.03914	0.0735129	0.0695878	0.0734477	0.0657038	0.0740981
3.04418	0.0741612	0.0700562	0.074189	0.0665543	0.0749826
3.04922	0.0752028	0.0709222	0.0753336	0.0678384	0.0762861
3.05426	0.0766797	0.072225	0.0769164	0.0695683	0.0780226
3.0593	0.0786065	0.0739758	0.0789522	0.0717306	0.0801828
3.06434	0.0809759	0.076165	0.0814348	0.0742975	0.08274
3.06938	0.0837643	0.0787705	0.0843411	0.077237	0.0856596
3.07442	0.0869412	0.0817666	0.0876383	0.0805224	0.0889091
3.07946	0.090471	0.085132	0.0912938	0.0841363	0.0924664
3.0845	0.094319	0.0888546	0.095281	0.0880682	0.0963217
3.08954	0.0984528	0.092929	0.0995711	0.0923071	0.100466
3.09458	0.102836	0.0973402	0.104117	0.0968244	0.104873
3.09962	0.107409	0.102043	0.108836	0.101554	0.109478
3.10466	0.112066	0.106939	0.113602	0.106372	0.114161
3.1097	0.116641	0.111867	0.118246	0.111098	0.118748
3.11474	0.120926	0.116607	0.122574	0.115504	0.123024
3.11978	0.124697	0.120914	0.126391	0.119359	0.126761
3.12482	0.127762	0.124557	0.129531	0.122471	0.12976
3.12986	0.129994	0.127375	0.131896	0.124729	0.131899
3.1349	0.131364	0.129314	0.133487	0.126134	0.133177
3.13994	0.131966	0.130448	0.134417	0.126818	0.133732
3.14498	0.132024	0.13098	0.13492	0.127036	0.133839
3.15002	0.131882	0.131231	0.13532	0.127152	0.13388
3.15506	0.131963	0.131606	0.136007	0.127597	0.134301
3.1601	0.13272	0.132556	0.137399	0.128829	0.135572
3.16514	0.134601	0.134535	0.139922	0.131312	0.138155
3.17018	0.138044	0.137996	0.144031	0.135535	0.142523
3.17522	0.143541	0.143455	0.15027	0.142098	0.149227
3.18026	0.151753	0.151614	0.159403	0.151858	0.159028
3.1853	0.163674	0.163532	0.172544	0.166082	0.173058
3.19034	0.180761	0.180737	0.191255	0.186529	0.192915
3.19538	0.204949	0.205214	0.2175	0.215352	0.220611
3.20042	0.238464	0.239203	0.25342	0.254804	0.258318
3.20546	0.283441	0.284808	0.300943	0.306766	0.307932
3.2105	0.341406	0.343492	0.361277	0.372206	0.37055
3.21554	0.412729	0.415538	0.434413	0.450669	0.445958
3.22058	0.496162	0.499588	0.518718	0.539898	0.532242
3.22562	0.588567	0.592391	0.610743	0.635713	0.625624
3.23066	0.684954	0.688867	0.70535	0.732243	0.720642
3.2357	0.778893	0.782545	0.79619	0.822561	0.810696
3.24074	0.86331	0.86637	0.876504	0.899631	0.888921
3.24578	0.931498	0.933698	0.940076	0.957348	0.949183
3.25082	0.978126	0.97928	0.982133	0.991433	0.986971
3.25586	1	1	1	1	1
3.2609	0.996435	0.995255	0.993394	0.983706	0.988441
3.26594	0.969219	0.966907	0.964333	0.945516	0.954763
3.27098	0.922214	0.918868	0.916696	0.890124	0.903237
3.27602	0.860668	0.856408	0.855543	0.823165	0.839205
3.28106	0.790375	0.785324	0.786332	0.750364	0.768259
3.2861	0.716846	0.71113	0.714196	0.676795	0.695515
3.29114	0.644671	0.638434	0.643394	0.6064	0.625099
3.29618	0.577168	0.570576	0.577015	0.541804	0.55991
3.30122	0.516348	0.509567	0.516945	0.484392	0.501623
3.30626	0.463071	0.456249	0.464021	0.43455	0.45086
3.3113	0.417327	0.410581	0.418287	0.391955	0.407451
3.31634	0.378526	0.371942	0.379259	0.355864	0.370724
3.32138	0.34577	0.339404	0.346164	0.325341	0.339749
3.32642	0.318074	0.311939	0.318109	0.299435	0.313533
3.33146	0.294507	0.288572	0.294216	0.277279	0.291138
3.3365	0.274268	0.268465	0.273695	0.258146	0.271758
3.34154	0.256698	0.250949	0.255882	0.241448	0.254745
3.34658	0.241277	0.235514	0.240239	0.226725	0.239614
3.35162	0.227597	0.221777	0.226344	0.213615	0.226023
3.35666	0.215347	0.209445	0.213868	0.201844	0.213739
3.3617	0.204289	0.198298	0.202559	0.191203	0.202596
3.36674	0.194239	0.188164	0.192228	0.181533	0.192466
3.37178	0.185053	0.178905	0.182733	0.172708	0.183233
3.37682	0.176608	0.170407	0.173968	0.16462	0.174796
3.38186	0.168801	0.16257	0.16585	0.157173	0.16706
3.3869	0.16155	0.155309	0.158317	0.150282	0.159936
3.39194	0.154795	0.148552	0.15132	0.14388	0.153337
3.39698	0.148493	0.142237	0.144827	0.137917	0.147189
3.40202	0.142611	0.136319	0.138814	0.132357	0.14144
3.40706	0.137118	0.130764	0.133261	0.127175	0.13606
3.4121	0.131991	0.125556	0.128141	0.122346	0.131035
3.41714	0.127213	0.120685	0.123422	0.117845	0.126353
3.42218	0.122773	0.116146	0.119065	0.113645	0.122003
3.42722	0.118657	0.111934	0.115027	0.109721	0.117975
3.43226	0.114843	0.108043	0.111263	0.106046	0.114256
3.4373	0.111309	0.104462	0.107731	0.102586	0.11083
3.44234	0.108028	0.101176	0.104397	0.0993057	0.107663
3.44738	0.104976	0.0981583	0.101244	0.096169	0.104716
3.45242	0.102125	0.095374	0.0982682	0.093154	0.101946
3.45746	0.0994421	0.0927788	0.0954731	0.0902546	0.0993196
3.4625	0.0968974	0.090329	0.0928608	0.0874755	0.0968112
3.46754	0.0944653	0.0879858	0.0904297	0.0848251	0.0943975
3.47258	0.0921261	0.085723	0.088173	0.08231	0.0920623
3.47762	0.0898652	0.0835271	0.0860789	0.0799358	0.0898002
3.48266	0.0876733	0.0813965	0.0841315	0.077708	0.0876176
3.4877	0.0855488	0.0793387	0.0823096	0.0756305	0.0855268
3.49274	0.0834994	0.0773693	0.0805909	0.0737014	0.0835387
3.49778	0.0815377	0.0755077	0.0789562	0.0719117	0.0816584
3.50282	0.079675	0.0737708	0.0773948	0.0702492	0.0798867
3.50786	0.077918	0.0721666	0.075904	0.0687012	0.0782242
3.5129	0.0762695	0.070692	0.074485	0.0672589	0.0766693
3.51794	0.0747293	0.0693358	0.0731391	0.0659167	0.0752174
3.52298	0.0732961	0.0680829	0.0718656	0.0646688	0.0738611
3.52802	0.0719655	0.0669166	0.0706649	0.0635099	0.0725927
3.53306	0.0707304	0.0658203	0.0695408	0.0624335	0.0714076
3.5381	0.069584	0.0647838	0.0684993	0.0614336	0.0703059
3.54314	0.0685221	0.0638059	0.0675446	0.060506	0.0692896
3.54818	0.067544	0.0628948	0.0666775	0.0596483	0.06836
3.55322	0.0666504	0.062062	0.0658973	0.0588623	0.0675144
3.55826	0.0658404	0.0613174	0.0652055	0.0581522	0.066748
3.5633	0.0651121	0.0606672	0.0646069	0.0575227	0.0660536
3.56834	0.0644639	0.0601149	0.0641034	0.0569775	0.065425
3.57338	0.063897	0.0596627	0.0636913	0.056517	0.0648578
3.57842	0.0634127	0.0593077	0.0633608	0.056139	0.0643505
3.58346	0.0630108	0.0590405	0.0631007	0.0558385	0.0639033
3.5885	0.062688	0.0588468	0.0629015	0.0556084	0.0635181
3.59354	0.0624395	0.0587136	0.0627538	0.0554393	0.0631973
3.59858	0.0622608	0.0586325	0.0626467	0.0553198	0.0629428
3.60362	0.0621468	0.0585984	0.0625673	0.0552383	0.0627546
3.60866	0.0620899	0.0586054	0.0625032	0.0551846	0.0626282
3.6137	0.062078	0.0586446	0.0624468	0.055151	0.062552
3.61874	0.0620986	0.0587073	0.0623953	0.0551321	0.0625097
3.62378	0.0621411	0.0587872	0.0623466	0.0551234	0.0624842
3.62882	0.0621974	0.0588781	0.0622984	0.0551206	0.0624619
3.63386	0.0622582	0.0589703	0.062247	0.0551183	0.062435
3.6389	0.0623144	0.0590498	0.0621924	0.0551109	0.0624009
3.64394	0.0623577	0.0591017	0.0621379	0.0550948	0.062361
3.64898	0.0623841	0.0591164	0.0620889	0.0550693	0.0623197
3.65402	0.0623918	0.0590905	0.062049	0.0550354	0.0622807
3.65906	0.0623765	0.0590223	0.0620201	0.0549955	0.0622485
3.6641	0.0623317	0.0589106	0.0620033	0.0549497	0.0622254
3.66914	0.0622548	0.0587555	0.062001	0.0548987	0.0622118
3.67418	0.0621514	0.0585623	0.0620167	0.0548447	0.0622067
3.67922	0.0620337	0.0583456	0.0620516	0.0547914	0.0622089
3.68426	0.0619129	0.0581233	0.062103	0.0547421	0.0622184
3.6893	0.0617946	0.0579147	0.0621661	0.0546976	0.0622376
3.69434	0.0616817	0.0577376	0.0622344	0.0546554	0.0622698
3.69938	0.0615795	0.0576096	0.0623007	0.0546141	0.0623169
3.70442	0.0614963	0.0575444	0.0623549	0.0545732	0.0623766
3.70946	0.0614377	0.0575493	0.0623842	0.0545338	0.062441
3.7145	0.061405	0.0576197	0.0623762	0.0544957	0.0624991
3.71954	0.0613953	0.0577402	0.062326	0.0544574	0.062542
3.72458	0.0614073	0.0578857	0.0622372	0.0544166	0.0625643
3.72962	0.0614432	0.0580261	0.0621194	0.0543722	0.0625665
3.73466	0.0615037	0.0581314	0.0619837	0.0543247	0.0625542
3.7397	0.061586	0.0581786	0.06184	0.0542768	0.0625347
3.74474	0.0616809	0.0581555	0.0617002	0.0542316	0.0625165
3.74978	0.0617775	0.0580636	0.0615763	0.0541926	0.0625068
3.75482	0.0618652	0.0579161	0.0614758	0.0541613	0.0625082
3.75986	0.0619369	0.0577332	0.0613976	0.0541387	0.0625166
3.7649	0.0619896	0.0575373	0.0613344	0.0541253	0.0625199
3.76994	0.0620214	0.0573496	0.0612792	0.0541212	0.0625028
3.77498	0.0620323	0.0571882	0.0612332	0.0541246	0.0624527
3.78002	0.0620232	0.0570641	0.0612036	0.0541315	0.0623649
3.78506	0.061998	0.0569831	0.0611981	0.0541369	0.0622433
3.7901	0.0619645	0.0569445	0.0612215	0.0541384	0.0620998
3.79514	0.0619293	0.0569434	0.0612759	0.0541387	0.0619506
3.80018	0.061896	0.0569746	0.0613607	0.0541438	0.0618125
3.80522	0.0618656	0.0570334	0.0614703	0.054159	0.0617015
3.81026	0.0618412	0.0571171	0.0615916	0.0541874	0.0616288
3.8153	0.0618301	0.0572219	0.061705	0.0542316	0.0615983
3.82034	0.0618406	0.0573405	0.0617911	0.0542935	0.0616071
3.82538	0.0618756	0.0574633	0.0618358	0.0543726	0.0616478
3.83042	0.0619313	0.0575798	0.0618349	0.0544636	0.0617107
3.83546	0.0620003	0.0576834	0.0617934	0.0545572	0.0617874
3.8405	0.0620776	0.05777	0.0617219	0.0546435	0.0618708
3.84554	0.0621588	0.0578386	0.0616323	0.0547165	0.0619542
3.85058	0.0622352	0.057891	0.0615344	0.0547709	0.0620324
3.85562	0.0622942	0.0579317	0.0614361	0.0547997	0.0621
3.86066	0.0623242	0.0579676	0.0613437	0.0547966	0.0621514
3.8657	0.0623242	0.0580038	0.0612623	0.0547589	0.062182
3.87074	0.0623035	0.0580415	0.0611934	0.0546916	0.0621881
3.87578	0.0622741	0.0580785	0.0611357	0.0546033	0.0621685
3.88082	0.062243	0.0581117	0.0610877	0.0545019	0.0621273
3.88586	0.0622128	0.0581389	0.0610507	0.0543934	0.0620724
3.8909	0.0621861	0.0581587	0.0610286	0.0542844	0.0620145
3.89594	0.0621691	0.0581692	0.0610235	0.0541844	0.0619652
3.90098	0.0621681	0.0581706	0.0610312	0.0541019	0.0619343
3.90603	0.0621835	0.0581655	0.0610433	0.0540391	0.0619278
3.91107	0.0622095	0.0581584	0.0610505	0.053992	0.0619454
3.91611	0.062236	0.0581512	0.0610479	0.0539558	0.0619789
3.92115	0.0622554	0.058141	0.0610337	0.0539272	0.0620141
3.92619	0.062262	0.0581227	0.0610065	0.0539041	0.0620351
3.93123	0.06225	0.0580922	0.0609648	0.0538821	0.062027
3.93627	0.06221	0.0580485	0.0609087	0.0538558	0.0619799
3.94131	0.0621323	0.0579946	0.0608448	0.0538227	0.0618906
3.94635	0.0620142	0.0579363	0.060782	0.0537837	0.0617655
3.95139	0.0618629	0.057883	0.0607286	0.0537423	0.0616199
3.95643	0.0616948	0.0578467	0.0606886	0.0537021	0.0614742
3.96147	0.0615306	0.0578366	0.0606651	0.0536686	0.0613486
3.96651	0.0613903	0.0578565	0.0606636	0.0536505	0.0612591
3.97155	0.0612905	0.0579013	0.0606932	0.0536592	0.0612158
3.97659	0.0612428	0.0579588	0.0607609	0.0537019	0.0612217
3.98163	0.0612516	0.058013	0.0608676	0.0537786	0.0612713
3.98667	0.0613106	0.0580468	0.0610095	0.0538825	0.0613499
3.99171	0.0614023	0.058046	0.0611798	0.0540014	0.0614392
3.99675	0.0615014	0.0580051	0.0613719	0.0541203	0.0615229
4.00179	0.0615811	0.0579298	0.0615761	0.0542221	0.0615924
4.00683	0.0616205	0.0578353	0.061779	0.0542897	0.0616452
4.01187	0.0616075	0.0577416	0.0619673	0.0543133	0.061681
4.01691	0.0615413	0.0576672	0.0621317	0.0542931	0.0617009
4.02195	0.0614304	0.057625	0.0622699	0.0542404	0.0617082
4.02699	0.0612918	0.0576181	0.0623831	0.0541715	0.0617099
4.03203	0.0611449	0.0576417	0.0624742	0.0541025	0.0617139
4.03707	0.0610091	0.0576834	0.0625461	0.0540461	0.0617251
4.04211	0.0608998	0.0577294	0.0626033	0.0540102	0.0617436
4.04715	0.0608277	0.0577672	0.06265	0.0539974	0.0617669
4.05219	0.0607976	0.0577904	0.0626879	0.0540047	0.0617953
4.05723	0.0608079	0.0577973	0.0627138	0.0540243	0.0618329
4.06227	0.0608506	0.0577909	0.0627215	0.0540461	0.0618851
4.06731	0.0609131	0.0577764	0.0627026	0.0540611	0.0619528
4.07235	0.0609828	0.0577596	0.0626507	0.0540647	0.0620314
4.07739	0.0610485	0.0577442	0.0625636	0.054057	0.0621125
4.08243	0.0611021	0.0577302	0.0624433	0.054041	0.0621868
4.08747	0.0611378	0.0577141	0.0622967	0.0540203	0.062246
4.09251	0.0611528	0.0576937	0.0621334	0.0539984	0.0622823
4.09755	0.0611496	0.0576701	0.0619633	0.053979	0.0622875
4.10259	0.0611394	0.0576504	0.0617977	0.0539656	0.0622562
4.10763	0.0611371	0.0576447	0.0616479	0.0539602	0.0621905
4.11267	0.0611568	0.0576629	0.0615248	0.0539617	0.0621033
4.11771	0.0612062	0.0577128	0.0614342	0.0539655	0.0620129
4.12275	0.0612842	0.0577988	0.0613752	0.0539668	0.0619383
4.12779	0.0613845	0.0579198	0.0613423	0.0539637	0.0618904
4.13283	0.0614973	0.0580693	0.0613311	0.0539582	0.0618733
4.13787	0.0616092	0.058234	0.0613397	0.0539543	0.0618863
4.14291	0.0617044	0.0583972	0.0613664	0.0539546	0.0619252
4.14795	0.0617669	0.0585407	0.0614038	0.0539602	0.0619822
4.15299	0.0617873	0.0586475	0.0614408	0.0539708	0.0620454
4.15803	0.0617665	0.0587041	0.0614674	0.0539849	0.0621022
4.16307	0.0617147	0.0587016	0.0614804	0.0539988	0.0621449
4.16811	0.0616454	0.058637	0.0614812	0.0540054	0.0621736
4.17315	0.0615718	0.0585121	0.0614717	0.0539963	0.0621931
4.17819	0.0615043	0.0583349	0.0614527	0.0539652	0.0622082
4.18323	0.0614512	0.0581197	0.0614273	0.0539121	0.0622201
4.18827	0.061421	0.0578877	0.0614024	0.0538441	0.0622253
4.19331	0.0614207	0.0576637	0.0613892	0.0537745	0.0622197
4.19835	0.0614537	0.0574704	0.0613979	0.0537199	0.0621997
4.20339	0.0615201	0.0573243	0.0614336	0.0536951	0.0621628
4.20843	0.0616181	0.0572344	0.0614955	0.0537107	0.0621066
4.21347	0.0617467	0.0572027	0.0615776	0.05377	0.0620321
4.21851	0.0619029	0.0572244	0.0616705	0.0538679	0.0619451
4.22355	0.06208	0.0572869	0.0617641	0.0539922	0.0618569
4.22859	0.0622637	0.0573719	0.0618484	0.0541258	0.0617809
4.23363	0.0624335	0.0574609	0.0619125	0.0542486	0.0617273
4.23867	0.0625687	0.0575423	0.0619468	0.0543432	0.0617008
4.24371	0.0626533	0.0576118	0.0619435	0.0543976	0.0616989
4.24875	0.0626782	0.0576703	0.0619016	0.0544075	0.0617143
4.25379	0.0626419	0.0577182	0.0618279	0.0543771	0.0617381
4.25883	0.0625499	0.0577555	0.0617357	0.0543155	0.0617609
4.26387	0.0624154	0.0577822	0.0616408	0.0542348	0.0617746
4.26891	0.0622594	0.0578014	0.0615564	0.0541482	0.0617738
4.27395	0.0621064	0.0578159	0.0614927	0.0540685	0.0617566
4.27899	0.0619799	0.0578255	0.0614563	0.0540074	0.0617264
4.28403	0.061898	0.0578278	0.06145	0.0539719	0.0616904
4.28907	0.061871	0.0578201	0.0614724	0.053965	0.0616577
4.29411	0.0619019	0.057803	0.0615164	0.0539852	0.0616367
4.29915	0.0619869	0.0577806	0.0615718	0.054028	0.0616325
4.30419	0.0621177	0.057758	0.0616288	0.054084	0.0616464
4.30923	0.0622817	0.0577384	0.0616796	0.0541395	0.0616764
4.31427	0.0624649	0.0577206	0.0617204	0.0541794	0.0617177
4.31931	0.0626513	0.0577007	0.0617504	0.0541921	0.0617655
4.32435	0.062825	0.0576709	0.0617714	0.0541726	0.0618157
4.32939	0.0629705	0.057625	0.0617864	0.0541234	0.0618643
4.33443	0.0630762	0.0575574	0.0617974	0.0540518	0.0619082
4.33947	0.0631348	0.0574667	0.0618032	0.0539686	0.0600919
4.34451	0.063145	0.0573538	0.0618001	0.053889	0.0600219
4.34955	0.0631105	0.0572241	0.0617845	0.0538315	0.0599833
4.35459	0.0630376	0.0570872	0.0617553	0.053811	0.0599732
4.35963	0.0629351	0.0569577	0.0617148	0.0538334	0.0599868
4.36467	0.0628128	0.0568526	0.0616671	0.0538928	0.0600202
4.36971	0.0626817	0.0567864	0.061618	0.0539759	0.0600722
4.37475	0.0625522	0.0567656	0.0615758	0.0540677	0.0601414
4.37979	0.0624313	0.0567879	0.0615506	0.0541537	0.0602233
4.38483	0.0623221	0.0568439	0.0615495	0.0542205	0.0603111
4.38987	0.0622238	0.0569205	0.0615728	0.0542579	0.0603997
4.39491	0.0621351	0.0570028	0.0616115	0.0542632	0.0604896
4.39995	0.0620564	0.0570756	0.0616508	0.054243	0.0605808
4.40499	0.061989	0.0571271	0.0616763	0.0542098	0.0606729
4.41003	0.061931	0.0571508	0.0616786	0.0541772	0.0607636
4.41507	0.0618772	0.0571489	0.0616552	0.054152	0.0608539
4.42011	0.0618204	0.0571302	0.0616096	0.0541359	0.0609478
4.42515	0.0617567	0.0571063	0.0615509	0.0541275	0.0610483
4.43019	0.0616867	0.0570889	0.0614944	0.0541252	0.0611516
4.43523	0.0616127	0.0570869	0.0614579	0.0541251	0.0612479
4.44027	0.0615353	0.0571057	0.0614553	0.0541229	0.061326
4.44531	0.0614547	0.0571455	0.0614908	0.0541145	0.0613768
4.45035	0.0613749	0.0572021	0.0615562	0.0540998	0.0613959
4.45539	0.0613035	0.057268	0.0616358	0.0540843	0.0613807
4.46043	0.0612492	0.0573357	0.0617135	0.0540767	0.0613307
4.46547	0.0612152	0.0573998	0.0617762	0.0540835	0.0612487
4.47051	0.0611972	0.0574584	0.0618146	0.0541063	0.0611427
4.47555	0.0611888	0.0575112	0.0618224	0.0541421	0.0610238
4.48059	0.0611849	0.057559	0.0617988	0.054185	0.0609036
4.48563	0.0611836	0.0576022	0.0617506	0.054228	0.060792
4.49067	0.0611835	0.0576416	0.0616897	0.0542631	0.0606963
4.49571	0.0611843	0.0576784	0.0616264	0.0542812	0.0606216
4.50075	0.0611882	0.0577137	0.0615637	0.0542747	0.0605731
4.50579	0.0612018	0.0577461	0.0615002	0.0542401	0.060555
4.51083	0.0612335	0.0577706	0.0614339	0.0541793	0.0605694
4.51587	0.0612895	0.0577816	0.0613662	0.0540969	0.0606148
4.52091	0.0613703	0.0577751	0.0613004	0.0539999	0.060684
4.52595	0.0614703	0.0577513	0.0612383	0.0538942	0.0607663
4.53099	0.0615795	0.0577112	0.0611802	0.0537881	0.0608495
4.53603	0.0616858	0.0576554	0.0611283	0.0536932	0.0609205
4.54107	0.0617764	0.0575824	0.0610859	0.0536232	0.0609686
4.54611	0.0618392	0.0574925	0.0610579	0.0535912	0.060986
4.55115	0.0618663	0.057392	0.061045	0.0536054	0.0609715
4.55619	0.0618542	0.0572917	0.0610418	0.0536671	0.060932
4.56123	0.0618048	0.0572037	0.0610404	0.0537725	0.0608813
4.56627	0.0617268	0.0571377	0.061032	0.0539136	0.0608356
4.57131	0.0616358	0.0571005	0.0610106	0.0540757	0.0608096
4.57635	0.0615508	0.0570976	0.0609722	0.0542378	0.0608117
4.58139	0.0614887	0.0571344	0.0609163	0.0543756	0.0608423
4.58643	0.0614596	0.0572125	0.0608448	0.0544699	0.0608937
4.59147	0.0614654	0.0573261	0.0607666	0.0545146	0.0609526
4.59651	0.0615013	0.0574606	0.0606955	0.0545176	0.0610039
4.60155	0.061559	0.0575999	0.0606482	0.0544929	0.0610367
4.60659	0.0616275	0.057731	0.0606373	0.0544539	0.061045
4.61163	0.0616947	0.0578465	0.0606674	0.0544115	0.0610286
4.61667	0.0617494	0.0579429	0.0607341	0.0543738	0.0609921
4.62171	0.0617852	0.0580158	0.0608273	0.054346	0.060944
4.62675	0.0618045	0.0580599	0.0609335	0.0543264	0.0608945
4.63179	0.0618168	0.058071	0.0610367	0.0543064	0.0608543
4.63683	0.0618342	0.0580477	0.0611215	0.0542726	0.0608291
4.64187	0.061867	0.0579894	0.0611758	0.0542166	0.0608183
4.64691	0.0619189	0.0578939	0.0611952	0.0541381	0.0608168
4.65195	0.061987	0.0577576	0.0611856	0.0540461	0.0608183
4.65699	0.0620643	0.0575811	0.0611599	0.053954	0.0608183
4.66203	0.0621417	0.0573749	0.061132	0.053876	0.0608143
4.66707	0.0622088	0.0571584	0.0611126	0.0538234	0.0608038
4.67211	0.0622558	0.0569554	0.0611083	0.053802	0.0607847
4.67715	0.0622752	0.0567871	0.0611236	0.0538123	0.0607564
4.68219	0.0622667	0.0566684	0.0611606	0.0538506	0.0607219
4.68723	0.0622367	0.0566076	0.0612175	0.0539086	0.0606866
4.69227	0.0621965	0.0566049	0.061289	0.0539768	0.0606561
4.69731	0.062156	0.0566517	0.0613671	0.0540462	0.0606363
4.70235	0.0621183	0.0567315	0.061446	0.0541104	0.0606321
4.70739	0.0620827	0.0568245	0.0615213	0.0541667	0.060649
4.71243	0.0620457	0.0569143	0.0615903	0.0542141	0.0606914
4.71747	0.062002	0.0569922	0.0616495	0.0542518	0.0607608
4.72251	0.0619442	0.0570568	0.0616952	0.0542783	0.0608543
4.72755	0.0618633	0.0571101	0.0617252	0.0542931	0.0609631
4.73259	0.0617547	0.0571539	0.0617387	0.0542974	0.0610748
4.73763	0.0616215	0.0571884	0.0617366	0.0542932	0.0611736
4.74267	0.0614756	0.0572121	0.0617203	0.0542808	0.061245
4.74771	0.0613302	0.0572225	0.0616914	0.0542596	0.0612777
4.75275	0.0611982	0.0572173	0.0616514	0.0542304	0.0612668
4.75779	0.0610899	0.0571942	0.0616015	0.0541942	0.0612126
4.76283	0.0610155	0.0571545	0.0615443	0.054153	0.0611212
4.76787	0.0609851	0.057104	0.061483	0.0541063	0.0610051
4.77291	0.0610027	0.0570543	0.0614215	0.0540512	0.0608823
4.77795	0.0610652	0.0570183	0.0613645	0.0539862	0.0607733
4.78299	0.0611635	0.0570067	0.0613151	0.0539121	0.0606975
4.78803	0.0612865	0.0570226	0.0612754	0.0538335	0.0606667
4.79307	0.0614244	0.0570607	0.0612477	0.0537569	0.0606832
4.79811	0.0615681	0.0571092	0.0612345	0.0536881	0.0607394
4.80315	0.061706	0.0571522	0.0612372	0.0536311	0.0608198
4.80819	0.0618256	0.0571767	0.0612546	0.0535891	0.0609036
4.81323	0.0619173	0.0571745	0.0612823	0.0535641	0.0609712
4.81827	0.0619746	0.0571462	0.0613139	0.0535581	0.0610082
4.82331	0.0619944	0.0571007	0.0613453	0.0535723	0.0610072
4.82835	0.0619773	0.0570536	0.0613752	0.053606	0.0609691
4.83339	0.0619275	0.0570229	0.0614032	0.0536572	0.0608993
4.83843	0.0618542	0.0570246	0.061431	0.0537228	0.0608092
4.84347	0.0617685	0.0570686	0.0614586	0.0537967	0.0607134
4.84851	0.0616817	0.0571558	0.0614879	0.0538715	0.0615298
4.85355	0.0616041	0.0572756	0.061522	0.0539401	0.0612197
4.85859	0.0615441	0.057408	0.0615646	0.0539957	0.060794
4.86363	0.0615074	0.0575287	0.0616163	0.0540311	0.0603501
4.86867	0.0614953	0.0576161	0.0616745	0.0540393	0.0599791
4.87371	0.0615037	0.0576575	0.061734	0.054015	0.0598818
4.87875	0.0615277	0.0576512	0.0617889	0.0539582	0.0605569
4.88379	0.0615628	0.0576052	0.0618326	0.0538778	0.061542
4.88883	0.0616074	0.0575342	0.0618572	0.053787	0.0623447
4.89387	0.061659	0.0574564	0.0618551	0.0536982	0.062813
4.89891	0.0617148	0.0573895	0.0618224	0.0536195	0.0629711
4.90395	0.0617734	0.057347	0.0617614	0.0535562	0.0625758
4.90899	0.0618329	0.0573335	0.0616778	0.0535134	0.0615542
4.91403	0.0618895	0.0573421	0.0615795	0.0534973	0.0605082
4.91907	0.0619339	0.0573566	0.0614755	0.0535096	0.0596812
4.92411	0.0619545	0.0573594	0.0613768	0.0535473	0.058921
4.92915	0.0619426	0.0573366	0.0612967	0.0536047	0.0582217
4.93419	0.061899	0.0572826	0.0612461	0.053677	0.0579541
4.93923	0.0618332	0.0571974	0.0612273	0.0537625	0.0583616
4.94427	0.0617578	0.0570849	0.0612332	0.0538611	0.0586717
4.94931	0.0616864	0.0569538	0.0612526	0.0539691	0.0587447
4.95435	0.061632	0.0568174	0.0612744	0.0540784	0.0587021
4.95939	0.061607	0.0566922	0.061291	0.0541794	0.0590791
4.96443	0.0616194	0.0565936	0.0612952	0.0542637	0.0598514
4.96947	0.0616681	0.0565315	0.0612806	0.0543263	0.0605933
4.97451	0.0617414	0.0565078	0.0612454	0.0543645	0.0611528
4.97955	0.0618205	0.0565216	0.0611943	0.0543761	0.061244
4.98459	0.0618881	0.0565703	0.0611376	0.0543604	0.0611224
4.98963	0.0619323	0.0566519	0.0610873	0.0543207	0.060642
4.99467	0.0619487	0.0567622	0.0610517	0.0542636	0.0599062
4.99971	0.0619375	0.0568949	0.0610337	0.0541986	0.0586109
5.00475	0.0619009	0.057042	0.0610331	0.0541336	0.057194
5.00979	0.0618435	0.057197	0.0610463	0.0540742	0.0564278
5.01483	0.0617689	0.0573561	0.0610667	0.0540216	0.0560872
5.01987	0.0616811	0.0575179	0.0610866	0.0539754	0.0557528
5.02491	0.0615825	0.0576795	0.0610995	0.0539352	0.0549379
5.02995	0.0614746	0.057835	0.0611035	0.0539012	0.0542933
5.03499	0.0613576	0.057975	0.0611001	0.0538758	0.0540683
5.04003	0.0612345	0.0580894	0.0610928	0.053862	0.0538494
5.04507	0.0611134	0.0581707	0.0610851	0.0538621	0.0535696
5.05011	0.0610093	0.0582132	0.0610811	0.0538761	0.0535635
5.05515	0.0609404	0.0582143	0.061087	0.0539017	0.0540744
5.06019	0.0609217	0.0581733	0.0611083	0.0539339	0.0548649
5.06523	0.0609596	0.0580932	0.0611456	0.0539677	0.055546
5.07027	0.0610505	0.0579834	0.0611939	0.0539959	0.0560386
5.07531	0.0611848	0.057861	0.0612442	0.0540104	0.0563365
5.08035	0.0613473	0.0577466	0.0612886	0.0540044	0.056221
5.08539	0.0615178	0.0576575	0.0613221	0.0539768	0.0560021
5.09043	0.0616715	0.0576014	0.0613438	0.0539328	0.0557284
5.09547	0.0617856	0.0575786	0.0613533	0.0538822	0.0556007
5.10051	0.0618482	0.0575851	0.0613528	0.0538344	0.0557406
5.10555	0.0618608	0.0576172	0.0613462	0.0537947	0.0561724
5.11059	0.0618342	0.0576695	0.061339	0.0537647	0.0565798
5.11563	0.0617815	0.0577332	0.0613357	0.0537428	0.0566224
5.12067	0.0617154	0.0577987	0.0613375	0.0537255	0.056142
5.12571	0.0616475	0.0578599	0.0613434	0.0537076	0.0553636
5.13075	0.061587	0.0579156	0.0613517	0.0536837	0.0545122
5.13579	0.0615344	0.0579676	0.0613588	0.0536501	0.0540075
5.14083	0.0614813	0.0580154	0.0613602	0.0536071	0.0540622
5.14587	0.0614166	0.0580556	0.0613514	0.0535593	0.0542021
5.15091	0.0613358	0.0580839	0.0613304	0.0535151	0.0543176
5.15595	0.0612438	0.0580975	0.0612979	0.0534841	0.0543723
5.16099	0.0611509	0.0580952	0.0612571	0.0534745	0.0543298
5.16603	0.0610684	0.0580776	0.0612106	0.0534914	0.0540136
5.17107	0.0610057	0.0580456	0.0611591	0.053535	0.0532656
5.17611	0.0609738	0.0580027	0.0611031	0.0536001	0.0526575
5.18115	0.0609818	0.0579542	0.0610456	0.0536784	0.0525176
5.18619	0.0610308	0.0579056	0.0609931	0.0537596	0.0529798
5.19123	0.0611098	0.0578595	0.0609534	0.0538345	0.0535331
5.19627	0.0612009	0.0578166	0.0609331	0.0538948	0.0538007
5.20131	0.0612878	0.057775	0.0609353	0.0539355	0.0539831
5.20635	0.0613632	0.0577334	0.0609607	0.0539554	0.0542994
5.21139	0.0614271	0.0576907	0.0610077	0.0539591	0.0543176
5.21643	0.0614833	0.0576464	0.0610737	0.0539558	0.0538554
5.22147	0.0615343	0.0576015	0.0611541	0.0539566	0.0535453
5.22651	0.0615828	0.0575591	0.0612414	0.0539721	0.0536183
5.23155	0.0616312	0.0575241	0.0613249	0.054008	0.0537581
5.23659	0.0616812	0.0574996	0.0613925	0.0540661	0.0536913
5.24163	0.0617306	0.0574862	0.0614348	0.0541438	0.0540318
5.24667	0.0617729	0.0574809	0.0614461	0.0542355	0.0547433
5.25171	0.0617994	0.0574799	0.0614251	0.0543319	0.0552784
5.25675	0.0618042	0.0574809	0.0613728	0.0544213	0.0554001
5.26179	0.0617879	0.0574827	0.0612926	0.0544926	0.0555338
5.26683	0.0617562	0.0574851	0.0611901	0.0545373	0.0556919
5.27187	0.0617168	0.0574893	0.0610747	0.0545526	0.0557771
5.27691	0.0616755	0.057498	0.0609589	0.0545407	0.0555278
5.28195	0.0616348	0.057513	0.0608584	0.0545067	0.0551568
5.28699	0.0615943	0.0575338	0.0607862	0.0544569	0.0547555
5.29203	0.0615525	0.0575554	0.0607502	0.0543985	0.0544514
5.29707	0.0615064	0.0575703	0.0607505	0.0543386	0.0543541
5.30211	0.0614517	0.0575732	0.0607809	0.0542823	0.0542325
5.30715	0.0613853	0.0575633	0.060833	0.0542314	0.0540865
5.31219	0.0613093	0.0575427	0.0608995	0.0541845	0.0537277
5.31723	0.0612329	0.0575166	0.0609735	0.0541389	0.0533203
5.32227	0.0611711	0.0574949	0.0610481	0.0540927	0.0528095
5.32731	0.0611396	0.0574906	0.0611159	0.0540457	0.0523656
5.33235	0.0611512	0.0575196	0.0611729	0.0539989	0.0521102
5.33739	0.0612139	0.0575909	0.0612212	0.053954	0.0523169
5.34243	0.06133	0.0577019	0.0612673	0.0539148	0.052998
5.34747	0.0614941	0.0578404	0.0613163	0.0538867	0.0537642
5.35251	0.0616914	0.05799	0.0613693	0.0538747	0.0543967
5.35755	0.0618976	0.0581342	0.0614225	0.0538809	0.0548345
5.36259	0.0620859	0.0582569	0.061472	0.0539031	0.0552237
5.36763	0.0622347	0.0583446	0.0615158	0.053937	0.0552784
5.37267	0.0623324	0.0583866	0.0615523	0.0539772	0.0549987
5.37771	0.0623758	0.0583818	0.0615781	0.0540197	0.0548163
5.38275	0.0623668	0.0583391	0.0615886	0.0540607	0.0551811
5.38779	0.0623134	0.0582723	0.0615811	0.0540964	0.055996
5.39283	0.0622282	0.0581939	0.0615583	0.0541242	0.0564886
5.39787	0.0621288	0.058112	0.061527	0.0541448	0.0563852
5.40291	0.0620307	0.0580321	0.0614958	0.0541641	0.0559534
5.40795	0.0619436	0.0579588	0.0614735	0.0541882	0.0554852
5.41299	0.061873	0.0578957	0.0614673	0.0542214	0.0551446
5.41803	0.0618231	0.0578451	0.0614824	0.0542632	0.054719
5.42307	0.0617984	0.0578082	0.061519	0.0543105	0.0547007
5.42811	0.0618018	0.0577852	0.0615704	0.0543585	0.0551446
5.43315	0.0618318	0.0577773	0.0616247	0.0544016	0.0556919
5.43819	0.0618825	0.0577846	0.061668	0.0544343	0.0559473
5.44323	0.0619468	0.0578047	0.0616884	0.0544524	0.055771
5.44827	0.0620172	0.0578347	0.0616789	0.0544552	0.0555217
5.45331	0.0620847	0.0578694	0.0616389	0.0544455	0.0551082
5.45835	0.0621393	0.0579007	0.0615754	0.0544301	0.0546399
5.46339	0.0621703	0.0579198	0.061501	0.054417	0.0547433
5.46844	0.0621713	0.0579189	0.0614313	0.0544139	0.0551811
5.47348	0.0621416	0.0578948	0.0613786	0.0544263	0.0553818
5.47852	0.0620849	0.0578504	0.0613471	0.0544536	0.0552845
5.48356	0.0620082	0.0577908	0.0613322	0.05449	0.0552906
5.4886	0.0619186	0.0577203	0.0613225	0.0545257	0.055619
5.49364	0.0618233	0.0576429	0.0613062	0.0545517	0.0555886
5.49868	0.0617289	0.0575635	0.0612735	0.0545635	0.0556676
5.50372	0.0616403	0.0574891	0.0612209	0.0545617	0.0561237
5.50876	0.0615607	0.0574248	0.0611512	0.0545513	0.0566832
5.5138	0.0614907	0.0573717	0.061073	0.0545398	0.0567257
5.51884	0.061427	0.0573283	0.0609979	0.0545345	0.0562697
5.52388	0.0613649	0.0572943	0.060939	0.0545423	0.055771
[truncated: 292 more rows]

## Sheet: Figure 1i
	TMR-O			TMR-LHZ				TMR-HZN				TMR-HZD				TMR-Pyr				TMR-NB
[truncated: 15 more rows]

[truncated: 24 more sheets: Figure 1j, Figure 1k, Figure 2b ), Figure 2c, Figure 2d, Figure 2e, Figure 2i, Figure 3e, Figure 3f, Figure 3g, Figure 4c, Figure 5f, Figure 5g, Figure 6e, Figure 6f, Figure 6g, Figure 6h, Figure 7a, Figure 7b, Figure 7c …]
